# Supplementary material for: Transcriptional activity mediated by β-CATENIN and TCF/LEF family members is completely dispensable for survival and propagation of multiple human colorectal cancer cell lines
Source: Sci Rep. 2023 Jan 6;13:287. doi: 10.1038/s41598-022-27261-0 (PMC9822887; doi:10.1038/s41598-022-27261-0)
Supplement: Supplementary file 4 — Supplementary Table S7. [file 41598_2022_27261_MOESM4_ESM.xlsx]

## Sheet: Galaxy3-(SW480_DEGs_(0.05,_logF
Supplementary Table S7: Genes differentially expressed in SW480 WT and CTNNB1-/- cell clones
cut off: adjusted p-value<0.05 und absolute log2FC>1
Gene ID	Gene symbol	Gene name	Base mean	log2(FC)	p-value	adj. p-value
ENSG00000213981	AC007277.3		341.75	-8.3712	2.60907e-67	2.76239e-65
ENSG00000185269	NOTUM	notum, palmitoleoyl-protein carboxylesterase	673.81	-7.92031	8.91152e-127	2.81815e-124
ENSG00000172551	MUCL1	mucin like 1	194.085	-7.89016	5.89679e-54	4.28168e-52
ENSG00000181143	MUC16	mucin 16, cell surface associated	256.897	-7.83666	9.77691e-62	8.93453e-60
ENSG00000078814	MYH7B	myosin heavy chain 7B	3577.81	-7.60015	9.8866e-99	1.93182e-96
ENSG00000173391	OLR1	oxidized low density lipoprotein receptor 1	243.681	-7.51251	1.21379e-65	1.2206e-63
ENSG00000151572	ANO4	anoctamin 4	413.263	-7.49803	2.95572e-107	6.96449e-105
ENSG00000110436	SLC1A2	solute carrier family 1 member 2	368.104	-7.41412	1.68325e-84	2.48191e-82
ENSG00000204335	SP5	Sp5 transcription factor	1992.62	-7.39823	9.23284e-74	1.10951e-71
ENSG00000183734	ASCL2	achaete-scute family bHLH transcription factor 2	232.838	-7.36205	1.94867e-58	1.62937e-56
ENSG00000184613	NELL2	neural EGFL like 2	6122.94	-7.31183	4.72272e-214	4.54023e-211
ENSG00000164458	T	T-box transcription factor T	178.218	-7.27958	2.7401e-58	2.27874e-56
ENSG00000170484	KRT74	keratin 74	625.144	-6.85847	3.46501e-174	2.13533e-171
ENSG00000145824	CXCL14	C-X-C motif chemokine ligand 14	631.532	-6.82023	1.35792e-188	9.59887e-186
ENSG00000145920	CPLX2	complexin 2	355.146	-6.77577	4.53078e-114	1.19662e-111
ENSG00000260019	RP11-218F4.1		62.6637	-6.73511	2.91618e-32	1.05553e-30
ENSG00000255451	RP11-58K22.1		157.038	-6.60341	1.32231e-50	8.75491e-49
ENSG00000144218	AFF3	AF4/FMR2 family member 3	410.006	-6.59087	4.85091e-45	2.75619e-43
ENSG00000250378	RP11-119J18.1		119.463	-6.5851	1.79138e-48	1.09274e-46
ENSG00000224821	COL4A2-AS2	COL4A2 antisense 2	106.363	-6.57839	7.88493e-38	3.49643e-36
ENSG00000100453	GZMB	granzyme B	53.6097	-6.49692	3.9726e-29	1.28106e-27
ENSG00000078579	FGF20	fibroblast growth factor 20	151.151	-6.48531	2.40445e-53	1.7199e-51
ENSG00000117154	IGSF21	immunoglobin superfamily member 21	57.2051	-6.47881	2.54726e-28	7.91989e-27
ENSG00000222033	LINC01124	long intergenic non-protein coding RNA 1124	224.319	-6.44565	5.29061e-73	6.23306e-71
ENSG00000142149	HUNK	hormonally up-regulated Neu-associated kinase	1872.9	-6.42945	0	0
ENSG00000112902	SEMA5A	semaphorin 5A	97.8022	-6.34069	4.41482e-45	2.51436e-43
ENSG00000165023	DIRAS2	DIRAS family GTPase 2	70.7577	-6.26102	2.28261e-31	8.00878e-30
ENSG00000253582	RP11-649G15.2		134.914	-6.12932	2.04811e-51	1.3827e-49
ENSG00000205622	AF064858.6		38.3092	-6.07247	1.70649e-24	4.55203e-23
ENSG00000107242	PIP5K1B	phosphatidylinositol-4-phosphate 5-kinase type 1 beta	1165.39	-6.05086	5.72085e-261	9.16632e-258
ENSG00000140807	NKD1	NKD inhibitor of WNT signaling pathway 1	7748.17	-5.92831	6.87339e-201	5.32887e-198
ENSG00000042832	TG	thyroglobulin	178.231	-5.92092	2.91406e-65	2.88216e-63
ENSG00000104059	FAM189A1	family with sequence similarity 189 member A1	68.6796	-5.81329	1.86392e-29	6.09489e-28
ENSG00000145832	SLC25A48	solute carrier family 25 member 48	74.1112	-5.79279	1.76856e-37	7.74235e-36
ENSG00000081248	CACNA1S	calcium voltage-gated channel subunit alpha1 S	89.7849	-5.66936	1.21878e-34	4.87392e-33
ENSG00000182667	NTM	neurotrimin	141.107	-5.66457	6.05423e-58	4.98312e-56
ENSG00000163982	OTOP1	otopetrin 1	344.903	-5.66106	1.31294e-142	4.64046e-140
ENSG00000088882	CPXM1	carboxypeptidase X, M14 family member 1	146.875	-5.64275	2.94392e-43	1.59716e-41
ENSG00000183908	LRRC55	leucine rich repeat containing 55	32.7341	-5.61504	2.84985e-19	5.78002e-18
ENSG00000132854	KANK4	KN motif and ankyrin repeat domains 4	26.6742	-5.5773	1.17015e-19	2.42651e-18
ENSG00000164692	COL1A2	collagen type I alpha 2 chain	43.0203	-5.55676	6.95899e-23	1.70318e-21
ENSG00000151468	CCDC3	coiled-coil domain containing 3	1483.65	-5.54014	0	0
ENSG00000188761	BCL2L15	BCL2 like 15	1810	-5.49048	5.50096e-128	1.7628e-125
ENSG00000168036	CTNNB1	catenin beta 1	25094.7	-5.47585	1.40654e-299	3.38047e-296
ENSG00000127863	TNFRSF19	TNF receptor superfamily member 19	415.387	-5.46673	5.27451e-93	9.32115e-91
ENSG00000103888	CEMIP	cell migration inducing hyaluronidase 1	223.969	-5.46528	2.75971e-84	4.04432e-82
ENSG00000113448	PDE4D	phosphodiesterase 4D	9057.34	-5.44412	0	0
ENSG00000264876	RP11-138E9.2		34.6426	-5.44013	3.10221e-23	7.75842e-22
ENSG00000187122	SLIT1	slit guidance ligand 1	265.377	-5.4041	6.9923e-62	6.41424e-60
ENSG00000007171	NOS2	nitric oxide synthase 2	56.8473	-5.37922	6.74932e-30	2.25296e-28
ENSG00000141404	GNAL	G protein subunit alpha L	1466.38	-5.35999	0	0
ENSG00000121966	CXCR4	C-X-C motif chemokine receptor 4	3556.17	-5.32286	2.49454e-276	4.28242e-273
ENSG00000196660	SLC30A10	solute carrier family 30 member 10	798.445	-5.30988	1.18317e-19	2.4514e-18
ENSG00000146090	RASGEF1C	RasGEF domain family member 1C	68.4891	-5.25179	7.66701e-39	3.55731e-37
ENSG00000196859	KRT39	keratin 39	24.6787	-5.24841	3.13789e-19	6.34281e-18
ENSG00000169840	GSX1	GS homeobox 1	19.257	-5.22131	6.90006e-17	1.19824e-15
ENSG00000135960	EDAR	ectodysplasin A receptor	1227.03	-5.19887	4.57674e-50	2.94899e-48
ENSG00000134917	ADAMTS8	ADAM metallopeptidase with thrombospondin type 1 motif 8	1267.13	-5.1974	6.95667e-40	3.34393e-38
ENSG00000254153	CTA-398F10.2		53.7302	-5.17631	6.24611e-29	1.99626e-27
ENSG00000145649	GZMA	granzyme A	21.6708	-5.16438	6.1892e-16	1.00508e-14
ENSG00000108244	KRT23	keratin 23	3738.15	-5.13977	1.65543e-28	5.1671e-27
ENSG00000152969	JAKMIP1	janus kinase and microtubule interacting protein 1	34.3754	-5.13879	3.37126e-21	7.60083e-20
ENSG00000138670	RASGEF1B	RasGEF domain family member 1B	95.0861	-5.08639	8.87059e-52	6.00552e-50
ENSG00000043039	BARX2	BARX homeobox 2	122.138	-5.06109	1.24918e-54	9.18131e-53
ENSG00000168824	NSG1	neuronal vesicle trafficking associated 1	120.467	-5.00315	2.37395e-36	9.9922e-35
ENSG00000217455	AC091801.1		31.9912	-4.93114	1.40708e-21	3.22381e-20
ENSG00000165025	SYK	spleen associated tyrosine kinase	7827.92	-4.9174	2.12264e-35	8.7057e-34
ENSG00000101850	GPR143	G protein-coupled receptor 143	75.0871	-4.88237	1.6696e-35	6.88286e-34
ENSG00000092068	SLC7A8	solute carrier family 7 member 8	5799.41	-4.87122	1.09028e-88	1.75864e-86
ENSG00000122012	SV2C	synaptic vesicle glycoprotein 2C	18.1378	-4.87106	3.77546e-16	6.22782e-15
ENSG00000211829	TRDC	T cell receptor delta constant	23.9237	-4.79393	4.0782e-16	6.71799e-15
ENSG00000164684	ZNF704	zinc finger protein 704	3903.73	-4.79263	2.14807e-158	1.03253e-155
ENSG00000162344	FGF19	fibroblast growth factor 19	2091.06	-4.78525	7.76548e-16	1.25681e-14
ENSG00000130294	KIF1A	kinesin family member 1A	597.604	-4.78513	3.50061e-23	8.73663e-22
ENSG00000236708	AC073316.1		20.7006	-4.7752	5.31453e-17	9.30294e-16
ENSG00000261863	RP11-141J13.5		13.2037	-4.74818	1.77004e-13	2.44068e-12
ENSG00000145087	STXBP5L	syntaxin binding protein 5 like	28.9466	-4.74743	2.54256e-16	4.25246e-15
ENSG00000275410	HNF1B	HNF1 homeobox B	26.0712	-4.73751	3.82121e-17	6.79784e-16
ENSG00000137273	FOXF2	forkhead box F2	606.932	-4.71653	1.82996e-134	6.02482e-132
ENSG00000231802	AC009502.1		28.5396	-4.67779	1.37112e-21	3.14442e-20
ENSG00000018236	CNTN1	contactin 1	14.4903	-4.67429	1.13327e-12	1.4683e-11
ENSG00000168646	AXIN2	axin 2	6247.32	-4.67333	4.42506e-212	4.09046e-209
ENSG00000153162	BMP6	bone morphogenetic protein 6	61.5897	-4.67002	3.50217e-37	1.51934e-35
ENSG00000115956	PLEK	pleckstrin	152.314	-4.6349	1.80079e-12	2.28996e-11
ENSG00000119715	ESRRB	estrogen related receptor beta	18.6321	-4.62555	1.0491e-15	1.68094e-14
ENSG00000232814	COL4A2-AS1	COL4A2 antisense RNA 1	24.2225	-4.60556	5.43963e-19	1.0922e-17
ENSG00000205693	MANSC4	MANSC domain containing 4	19.7978	-4.59219	8.21351e-15	1.23377e-13
ENSG00000173698	ADGRG2	adhesion G protein-coupled receptor G2	620.436	-4.58716	8.45765e-101	1.69393e-98
ENSG00000163132	MSX1	msh homeobox 1	9814.3	-4.56741	2.50172e-243	3.53684e-240
ENSG00000279141	LINC01451	long intergenic non-protein coding RNA 1451	43.3862	-4.55037	5.64687e-25	1.54224e-23
ENSG00000247345	RP11-266N13.2		14.5545	-4.54591	1.43651e-13	1.99567e-12
ENSG00000187595	ZNF385C	zinc finger protein 385C	58.8817	-4.54333	3.58455e-30	1.21169e-28
ENSG00000156475	PPP2R2B	protein phosphatase 2 regulatory subunit Bbeta	20.1381	-4.52164	2.11754e-16	3.56394e-15
ENSG00000250208	FZD10-AS1	FZD10 antisense divergent transcript	12.7835	-4.51403	1.0332e-11	1.23974e-10
ENSG00000134240	HMGCS2	3-hydroxy-3-methylglutaryl-CoA synthase 2	463.696	-4.50351	6.95465e-23	1.70318e-21
ENSG00000100448	CTSG	cathepsin G	12.0881	-4.50113	1.02534e-11	1.23154e-10
ENSG00000231698	AP002856.5		14.9851	-4.49844	2.32254e-11	2.69011e-10
ENSG00000135363	LMO2	LIM domain only 2	1232.67	-4.48738	6.03658e-78	7.75846e-76
ENSG00000224099	AC064834.1		26.0388	-4.46635	1.83955e-13	2.53508e-12
ENSG00000135547	HEY2	hes related family bHLH transcription factor with YRPW motif 2	120.699	-4.4428	2.24747e-60	1.96421e-58
ENSG00000165685	TMEM52B	transmembrane protein 52B	13.6755	-4.43111	1.0603e-12	1.37747e-11
ENSG00000136634	IL10	interleukin 10	648.014	-4.42958	9.89682e-16	1.58891e-14
ENSG00000276644	DACH1	dachshund family transcription factor 1	16.0302	-4.42102	4.11008e-14	5.88687e-13
ENSG00000196542	SPTSSB	serine palmitoyltransferase small subunit B	44.7218	-4.40843	8.91849e-19	1.75838e-17
ENSG00000130035	GALNT8	polypeptide N-acetylgalactosaminyltransferase 8	16.5562	-4.40362	8.48072e-12	1.02631e-10
ENSG00000235888	AF064858.8		10.9248	-4.39597	3.84111e-11	4.34844e-10
ENSG00000169783	LINGO1	leucine rich repeat and Ig domain containing 1	33.6981	-4.3826	4.47428e-20	9.49116e-19
ENSG00000154856	APCDD1	APC down-regulated 1	21164.1	-4.37831	5.78805e-20	1.21919e-18
ENSG00000188176	SMTNL2	smoothelin like 2	15.4277	-4.36189	1.27637e-13	1.77936e-12
ENSG00000206190	ATP10A	ATPase phospholipid transporting 10A (putative)	10.1112	-4.33618	7.37645e-11	8.16985e-10
ENSG00000258498	DIO3OS	DIO3 opposite strand upstream RNA	19.7897	-4.31641	1.69965e-13	2.34497e-12
ENSG00000270937	RP5-856G1.1		12.2835	-4.26152	1.53192e-11	1.80746e-10
ENSG00000226377	AC084809.2		11.5561	-4.26142	9.66021e-12	1.16436e-10
ENSG00000150054	MPP7	membrane palmitoylated protein 7	1053.98	-4.25726	8.65986e-224	9.46051e-221
ENSG00000170961	HAS2	hyaluronan synthase 2	589.089	-4.25486	9.36887e-105	2.02857e-102
ENSG00000104371	DKK4	dickkopf WNT signaling pathway inhibitor 4	11.2072	-4.25442	3.46207e-10	3.58498e-09
ENSG00000241635	UGT1A1	UDP glucuronosyltransferase family 1 member A1	9.16423	-4.25166	1.90115e-10	2.01465e-09
ENSG00000219159	AC011298.2		10.9932	-4.23995	9.55096e-12	1.15177e-10
ENSG00000188833	ENTPD8	ectonucleoside triphosphate diphosphohydrolase 8	183.246	-4.2383	2.30253e-60	2.00504e-58
ENSG00000154153	FAM134B	reticulophagy regulator 1	67.2835	-4.23695	8.53785e-41	4.25724e-39
ENSG00000250084	RP11-485B17.5		9.59124	-4.22346	3.39803e-10	3.52322e-09
ENSG00000229891	LINC01315	long intergenic non-protein coding RNA 1315	15.7887	-4.2204	3.64391e-14	5.23477e-13
ENSG00000131730	CKMT2	creatine kinase, mitochondrial 2	947.107	-4.21477	8.56499e-21	1.88854e-19
ENSG00000154639	CXADR	CXADR Ig-like cell adhesion molecule	571.349	-4.17329	3.76043e-60	3.26275e-58
ENSG00000115738	ID2	inhibitor of DNA binding 2	4846.68	-4.16643	1.58084e-107	3.76178e-105
ENSG00000186481	ANKRD20A5P	ankyrin repeat domain 20 family member A5, pseudogene	40.8115	-4.1438	8.43474e-26	2.35996e-24
ENSG00000111432	FZD10	frizzled class receptor 10	9.35585	-4.12945	1.18922e-09	1.15341e-08
ENSG00000149573	MPZL2	myelin protein zero like 2	1399.45	-4.12501	8.19226e-26	2.29479e-24
ENSG00000139648	KRT71	keratin 71	1305.73	-4.12287	2.22276e-140	7.63169e-138
ENSG00000184945	AQP12A	aquaporin 12A	8.4743	-4.10621	1.23846e-09	1.19876e-08
ENSG00000069667	RORA	RAR related orphan receptor A	1276.63	-4.08699	3.34019e-282	6.68984e-279
ENSG00000231083	AC011747.6		269.629	-4.08479	7.00932e-52	4.75881e-50
ENSG00000120471	TP53AIP1	tumor protein p53 regulated apoptosis inducing protein 1	10.0384	-4.0557	1.84665e-10	1.95863e-09
ENSG00000146950	SHROOM2	shroom family member 2	325.517	-4.02285	2.41669e-69	2.68901e-67
ENSG00000105507	CABP5	calcium binding protein 5	8.03593	-4.01986	3.46442e-09	3.2111e-08
ENSG00000226887	ERVMER34-1	endogenous retrovirus group MER34 member 1, envelope	1656.3	-4.0141	2.3337e-109	5.66547e-107
ENSG00000214290	COLCA2	colorectal cancer associated 2	12.0113	-4.01406	3.22626e-11	3.68012e-10
ENSG00000164283	ESM1	endothelial cell specific molecule 1	203.925	-4.01388	1.27896e-10	1.37903e-09
ENSG00000137707	BTG4	BTG anti-proliferation factor 4	10.4187	-3.99084	7.44666e-10	7.38947e-09
ENSG00000224294	RP3-326I13.1		50.4555	-3.98647	5.19877e-09	4.7239e-08
ENSG00000171360	KRT38	keratin 38	7.56188	-3.98101	4.92236e-09	4.48972e-08
ENSG00000131242	RAB11FIP4	RAB11 family interacting protein 4	152.134	-3.97915	6.99595e-40	3.3561e-38
ENSG00000059804	SLC2A3	solute carrier family 2 member 3	22644.3	-3.96185	5.52765e-177	3.59058e-174
ENSG00000237456	RP11-154D3.1		13.189	-3.95481	4.46682e-12	5.51107e-11
ENSG00000101230	ISM1	isthmin 1	2570.8	-3.94556	2.20487e-140	7.63169e-138
ENSG00000197859	ADAMTSL2	ADAMTS like 2	126.385	-3.94341	4.7303e-13	6.32302e-12
ENSG00000081985	IL12RB2	interleukin 12 receptor subunit beta 2	45.8903	-3.93032	7.14508e-26	2.01319e-24
ENSG00000164830	OXR1	oxidation resistance 1	7815.16	-3.92722	6.05902e-245	9.10141e-242
ENSG00000154556	SORBS2	sorbin and SH3 domain containing 2	55.9523	-3.92414	2.44506e-21	5.54906e-20
ENSG00000235092	ID2-AS1	ID2 antisense RNA 1	62.7022	-3.90612	1.59782e-33	6.09555e-32
ENSG00000102678	FGF9	fibroblast growth factor 9	63.3799	-3.90274	6.87172e-23	1.6887e-21
ENSG00000280032	RP11-832A4.7		18.311	-3.89322	2.58177e-12	3.24531e-11
ENSG00000253311	AC011343.1		32.0757	-3.87149	1.1138e-14	1.65651e-13
ENSG00000164398	ACSL6	acyl-CoA synthetase long chain family member 6	25.9143	-3.8712	3.59997e-15	5.54626e-14
ENSG00000143217	NECTIN4	nectin cell adhesion molecule 4	26.8068	-3.86847	4.40406e-17	7.77716e-16
ENSG00000124203	ZNF831	zinc finger protein 831	8.54473	-3.86657	1.82485e-09	1.73972e-08
ENSG00000185052	SLC24A3	solute carrier family 24 member 3	18.7319	-3.85824	9.20918e-14	1.29586e-12
ENSG00000165929	TC2N	tandem C2 domains, nuclear	37.7953	-3.85795	7.29623e-23	1.78028e-21
ENSG00000267535	LINC00868	long intergenic non-protein coding RNA 868	138.546	-3.85222	7.9253e-44	4.40918e-42
ENSG00000227365	AC008060.5		35.1375	-3.83451	4.94808e-22	1.16022e-20
ENSG00000224586	GPX5	glutathione peroxidase 5	7.75895	-3.82092	3.66447e-08	3.03906e-07
ENSG00000120262	CCDC170	coiled-coil domain containing 170	70.9199	-3.81432	3.77732e-34	1.48826e-32
ENSG00000094796	KRT31	keratin 31	8.48857	-3.80413	5.14218e-08	4.17807e-07
ENSG00000081181	ARG2	arginase 2	632.296	-3.79635	5.27661e-110	1.33493e-107
ENSG00000171551	ECEL1	endothelin converting enzyme like 1	32.7594	-3.79622	7.55009e-20	1.5779e-18
ENSG00000215817	ZC3H11B	zinc finger CCCH-type containing 11B	504.458	-3.78433	2.71113e-94	4.93631e-92
ENSG00000251076	RP11-526F3.1		9.84726	-3.77001	9.0283e-08	7.13535e-07
ENSG00000095739	BAMBI	BMP and activin membrane bound inhibitor	4001.24	-3.76507	3.29341e-103	6.94331e-101
ENSG00000134817	APLNR	apelin receptor	28.5255	-3.76257	1.21535e-17	2.23658e-16
ENSG00000108759	KRT32	keratin 32	10.8117	-3.76248	2.52119e-08	2.1224e-07
ENSG00000165935	SMCO2	single-pass membrane protein with coiled-coil domains 2	111.939	-3.7556	4.67602e-09	4.28128e-08
ENSG00000168952	STXBP6	syntaxin binding protein 6	271.98	-3.75531	8.77802e-47	5.14563e-45
ENSG00000070182	SPTB	spectrin beta, erythrocytic	421.734	-3.75447	3.64397e-16	6.01918e-15
ENSG00000236609	ZNF853	zinc finger protein 853	160.762	-3.73996	2.44807e-65	2.44137e-63
ENSG00000128045	RASL11B	RAS like family 11 member B	238.657	-3.73424	1.40858e-55	1.08505e-53
ENSG00000095596	CYP26A1	cytochrome P450 family 26 subfamily A member 1	46.6205	-3.72301	7.74094e-22	1.80277e-20
ENSG00000184160	ADRA2C	adrenoceptor alpha 2C	1191.11	-3.72027	7.71935e-51	5.13925e-49
ENSG00000101144	BMP7	bone morphogenetic protein 7	4628.95	-3.717	6.62617e-103	1.38481e-100
ENSG00000176658	MYO1D	myosin ID	6984.16	-3.71149	2.66849e-104	5.72629e-102
ENSG00000166501	PRKCB	protein kinase C beta	5.86466	-3.6969	8.87232e-08	7.01901e-07
ENSG00000151067	CACNA1C	calcium voltage-gated channel subunit alpha1 C	20.962	-3.69594	2.94657e-13	3.99199e-12
ENSG00000228604	RP5-872K7.7		19.4152	-3.69208	6.77106e-15	1.02221e-13
ENSG00000236425	AC090018.1		7.57004	-3.68565	1.67217e-08	1.43378e-07
ENSG00000137473	TTC29	tetratricopeptide repeat domain 29	20.4219	-3.67699	2.21994e-13	3.03321e-12
ENSG00000064218	DMRT3	doublesex and mab-3 related transcription factor 3	6.49834	-3.67666	1.34198e-07	1.03608e-06
ENSG00000151715	TMEM45B	transmembrane protein 45B	2828.2	-3.66743	0	0
ENSG00000060709	RIMBP2	RIMS binding protein 2	54.927	-3.66404	2.26219e-24	5.98782e-23
ENSG00000023902	PLEKHO1	pleckstrin homology domain containing O1	417.423	-3.65768	3.24778e-162	1.81528e-159
ENSG00000117560	FASLG	Fas ligand	36.9198	-3.65584	4.69385e-20	9.93938e-19
ENSG00000163884	KLF15	Kruppel like factor 15	34.5912	-3.65574	2.88604e-17	5.21135e-16
ENSG00000176654	NANOGP1	Nanog homeobox pseudogene 1	29.1475	-3.63849	1.70077e-18	3.28851e-17
ENSG00000162551	ALPL	alkaline phosphatase, biomineralization associated	30.7468	-3.62949	6.22829e-12	7.60237e-11
ENSG00000257883	RP11-497G19.1		70.8039	-3.62355	6.56587e-27	1.93625e-25
ENSG00000104490	NCALD	neurocalcin delta	770.413	-3.62175	3.39856e-22	8.03156e-21
ENSG00000229536	AC079776.1		5.40935	-3.61096	1.99855e-07	1.50244e-06
ENSG00000267919	RP11-256I23.3		5.69993	-3.60688	2.27512e-07	1.70184e-06
ENSG00000116132	PRRX1	paired related homeobox 1	11.4114	-3.5998	3.86325e-09	3.56273e-08
ENSG00000172215	CXCR6	C-X-C motif chemokine receptor 6	69.8898	-3.59087	2.16713e-36	9.13768e-35
ENSG00000107719	PALD1	phosphatase domain containing paladin 1	1856.33	-3.58742	1.48434e-13	2.05974e-12
ENSG00000257654	RP11-497G19.2		9.30354	-3.58558	1.65212e-08	1.41862e-07
ENSG00000278921	EPB41L4A-AS2	EPB41L4A divergent transcript	39.1525	-3.57821	5.80798e-23	1.43168e-21
ENSG00000165905	LARGE2	LARGE xylosyl- and glucuronyltransferase 2	114.263	-3.5782	8.6147e-22	1.99851e-20
ENSG00000245164	LINC00861	long intergenic non-protein coding RNA 861	58.3462	-3.5754	4.81516e-30	1.61631e-28
ENSG00000269155	RP3-431P23.5		7.43992	-3.5416	6.13844e-07	4.31126e-06
ENSG00000087250	MT3	metallothionein 3	17.4712	-3.53692	1.19933e-09	1.16229e-08
ENSG00000159337	PLA2G4D	phospholipase A2 group IVD	187.091	-3.53396	7.21997e-41	3.60759e-39
ENSG00000230519	RP11-1060J15.5		14.8065	-3.53268	2.72131e-11	3.12938e-10
ENSG00000277501	RP11-697E22.2		5.20668	-3.51948	4.89721e-07	3.48429e-06
ENSG00000133083	DCLK1	doublecortin like kinase 1	2439.89	-3.50288	1.17575e-48	7.19032e-47
ENSG00000271714	CTD-2377O17.1		6.96093	-3.48368	1.94281e-07	1.46421e-06
ENSG00000170477	KRT4	keratin 4	20.1514	-3.46539	1.11357e-07	8.68103e-07
ENSG00000106278	PTPRZ1	protein tyrosine phosphatase receptor type Z1	59.1615	-3.45968	1.81968e-06	1.19721e-05
ENSG00000077274	CAPN6	calpain 6	30.1567	-3.45673	1.45807e-11	1.72203e-10
ENSG00000241186	TDGF1	teratocarcinoma-derived growth factor 1	21.6959	-3.45544	3.69636e-09	3.4208e-08
ENSG00000131634	TMEM204	transmembrane protein 204	30.0071	-3.45338	4.32072e-13	5.79165e-12
ENSG00000177494	ZBED2	zinc finger BED-type containing 2	59.4344	-3.45335	8.9078e-22	2.06451e-20
ENSG00000037280	FLT4	fms related receptor tyrosine kinase 4	5.62739	-3.45094	1.06423e-06	7.19285e-06
ENSG00000173376	NDNF	neuron derived neurotrophic factor	8.84493	-3.44831	5.97795e-07	4.20469e-06
ENSG00000138795	LEF1	lymphoid enhancer binding factor 1	2062.9	-3.44799	4.43177e-86	6.87182e-84
ENSG00000240224	UGT1A5	UDP glucuronosyltransferase family 1 member A5	5.36324	-3.44244	1.08446e-06	7.32752e-06
ENSG00000257060	RP11-266O8.1		5.70725	-3.43086	1.29859e-06	8.7034e-06
ENSG00000169562	GJB1	gap junction protein beta 1	638.347	-3.42705	1.39025e-10	1.493e-09
ENSG00000170873	MTSS1	MTSS I-BAR domain containing 1	324.026	-3.404	1.97274e-45	1.1262e-43
ENSG00000145721	LIX1	limb and CNS expressed 1	6.06775	-3.39304	3.64931e-07	2.64818e-06
ENSG00000219438	FAM19A5	TAFA chemokine like family member 5	4.77721	-3.39266	1.51511e-06	1.00564e-05
ENSG00000117036	ETV3	ETS variant transcription factor 3	7548.48	-3.39131	3.11365e-218	3.25363e-215
ENSG00000197406	DIO3	iodothyronine deiodinase 3	17.7723	-3.38684	4.15692e-12	5.14191e-11
ENSG00000165949	IFI27	interferon alpha inducible protein 27	389.272	-3.38355	2.17407e-92	3.81398e-90
ENSG00000182463	TSHZ2	teashirt zinc finger homeobox 2	68.8469	-3.37928	1.31679e-19	2.71422e-18
ENSG00000140479	PCSK6	proprotein convertase subtilisin/kexin type 6	267.487	-3.37082	9.6582e-41	4.79598e-39
ENSG00000221869	CEBPD	CCAAT enhancer binding protein delta	1621.05	-3.36648	7.64812e-162	4.08478e-159
ENSG00000259338	CTD-2651B20.2		5.04988	-3.36304	2.11833e-06	1.38273e-05
ENSG00000225127	LINC00237	long intergenic non-protein coding RNA 237	63.6038	-3.36128	6.11296e-24	1.5866e-22
ENSG00000257859	CASC18	cancer susceptibility 18	12.307	-3.35466	5.88397e-09	5.31836e-08
ENSG00000118245	TNP1	transition protein 1	5.12955	-3.3515	2.39145e-06	1.55215e-05
ENSG00000233705	SLC26A4-AS1	SLC26A4 antisense RNA 1	10.9495	-3.33805	3.07448e-08	2.56926e-07
ENSG00000280237	MIR4697HG	immunoglobulin superfamily member 9B	426.195	-3.33488	5.65412e-96	1.06165e-93
ENSG00000151702	FLI1	Fli-1 proto-oncogene, ETS transcription factor	6.45638	-3.32792	1.00191e-06	6.80611e-06
ENSG00000114854	TNNC1	troponin C1, slow skeletal and cardiac type	1433.19	-3.32414	1.5323e-90	2.55746e-88
ENSG00000143297	FCRL5	Fc receptor like 5	4.44205	-3.31072	2.95408e-06	1.89734e-05
ENSG00000162267	ITIH3	inter-alpha-trypsin inhibitor heavy chain 3	245.346	-3.30331	1.90545e-11	2.22633e-10
ENSG00000080854	IGSF9B	immunoglobulin superfamily member 9B	499.532	-3.29545	4.95261e-155	2.1642e-152
ENSG00000175745	NR2F1	nuclear receptor subfamily 2 group F member 1	1484.41	-3.27288	1.32236e-81	1.83709e-79
ENSG00000157168	NRG1	neuregulin 1	5.54078	-3.27159	1.19013e-06	7.99874e-06
ENSG00000171385	KCND3	potassium voltage-gated channel subfamily D member 3	127.434	-3.26738	2.94718e-24	7.74974e-23
ENSG00000145934	TENM2	teneurin transmembrane protein 2	72.2495	-3.26689	3.71397e-06	2.35394e-05
ENSG00000250986	AC141928.1	long intergenic non-protein coding RNA 2600	381.276	-3.25671	2.11681e-39	1.00346e-37
ENSG00000165802	NSMF	NMDA receptor synaptonuclear signaling and neuronal migration factor	40419.2	-3.24998	9.04633e-212	8.05258e-209
ENSG00000120457	KCNJ5	potassium inwardly rectifying channel subfamily J member 5	1234.29	-3.24323	2.23362e-16	3.75142e-15
ENSG00000128262	POM121L9P	POM121 transmembrane nucleoporin like 9, pseudogene	16.199	-3.24044	9.12482e-11	9.99116e-10
ENSG00000131831	RAI2	retinoic acid induced 2	384.543	-3.23796	6.8145e-43	3.63148e-41
ENSG00000088970	KIZ	kizuna centrosomal protein	2062.51	-3.2333	2.01135e-149	7.9247e-147
ENSG00000181234	TMEM132C	transmembrane protein 132C	4.32466	-3.22248	6.20355e-06	3.79959e-05
ENSG00000179603	GRM8	glutamate metabotropic receptor 8	10.4069	-3.22241	9.76894e-07	6.6493e-06
ENSG00000242173	ARHGDIG	Rho GDP dissociation inhibitor gamma	5.59277	-3.2154	2.27323e-06	1.47901e-05
ENSG00000145703	IQGAP2	IQ motif containing GTPase activating protein 2	7535.91	-3.21321	3.68004e-21	8.28147e-20
ENSG00000233571	RP11-545D19.1		7.56346	-3.21259	1.23832e-06	8.31334e-06
ENSG00000121361	KCNJ8	potassium inwardly rectifying channel subfamily J member 8	36.7688	-3.21016	1.05698e-12	1.3739e-11
ENSG00000232712	KIZ-AS1	KIZ antisense RNA 1	8.46039	-3.2087	3.11643e-07	2.28424e-06
ENSG00000179846	NKPD1	NTPase KAP family P-loop domain containing 1	32.1485	-3.20429	2.56335e-17	4.64261e-16
ENSG00000250167	CTC-321K16.1		6.58037	-3.20141	6.60716e-07	4.61886e-06
ENSG00000171724	VAT1L	vesicle amine transport 1 like	167.02	-3.19674	6.30714e-08	5.05792e-07
ENSG00000198780	FAM169A	family with sequence similarity 169 member A	1332.11	-3.19479	4.53791e-15	6.92471e-14
ENSG00000248898	CTD-2288O8.1		7.86508	-3.18321	2.5084e-07	1.86358e-06
ENSG00000235700	CYCSP52	CYCS pseudogene 52	3.92769	-3.17321	8.60956e-06	5.16531e-05
ENSG00000147852	VLDLR	very low density lipoprotein receptor	789.381	-3.15044	1.17616e-214	1.17783e-211
ENSG00000226153	RP3-389A20.5		3.89673	-3.14778	1.05676e-05	6.23418e-05
ENSG00000130940	CASZ1	castor zinc finger 1	242.826	-3.14579	7.68658e-55	5.73724e-53
ENSG00000118194	TNNT2	troponin T2, cardiac type	10.7953	-3.14557	9.53561e-08	7.48462e-07
ENSG00000165556	CDX2	caudal type homeobox 2	628.708	-3.13972	1.49929e-16	2.54838e-15
ENSG00000104415	WISP1	cellular communication network factor 4	4.25831	-3.13706	1.23432e-05	7.19514e-05
ENSG00000278909	RP11-401P9.7		4.26279	-3.1351	1.2544e-05	7.3016e-05
ENSG00000103489	XYLT1	xylosyltransferase 1	14.0574	-3.134	2.90528e-09	2.72437e-08
ENSG00000186895	FGF3	fibroblast growth factor 3	227.116	-3.13313	2.99901e-06	1.92363e-05
ENSG00000168754	FAM178B	family with sequence similarity 178 member B	7.19322	-3.1328	2.55385e-06	1.65131e-05
ENSG00000140284	SLC27A2	solute carrier family 27 member 2	165.6	-3.12933	1.73324e-50	1.13816e-48
ENSG00000198435	NRARP	NOTCH regulated ankyrin repeat protein	759.272	-3.1255	8.87591e-121	2.53957e-118
ENSG00000154118	JPH3	junctophilin 3	87.6256	-3.1209	4.60389e-17	8.11811e-16
ENSG00000204381	LAYN	layilin	5.65233	-3.11741	6.55254e-06	4.00111e-05
ENSG00000264714	RP11-21G15.1		6.96143	-3.11187	2.83952e-06	1.82669e-05
ENSG00000250786	SNHG18	small nucleolar RNA host gene 18	4.42159	-3.09418	1.76042e-05	9.99761e-05
ENSG00000258125	RP11-1041F24.1		4.09684	-3.09053	1.72187e-05	9.7986e-05
ENSG00000129595	EPB41L4A	erythrocyte membrane protein band 4.1 like 4A	577.457	-3.08998	2.16273e-95	4.02939e-93
ENSG00000253651	SOD1P3	superoxide dismutase 1 pseudogene 3	25.0353	-3.08607	8.90836e-12	1.07752e-10
ENSG00000259216	RP11-227D13.2		11.2554	-3.08378	5.41449e-08	4.3845e-07
ENSG00000261730	RP4-668J24.2		11.849	-3.07978	4.99891e-09	4.55608e-08
ENSG00000182747	SLC35D3	solute carrier family 35 member D3	7.278	-3.07154	1.51043e-05	8.6763e-05
ENSG00000100593	ISM2	isthmin 2	112.336	-3.07033	1.31118e-18	2.55579e-17
ENSG00000260807	RP11-161M6.2		4.04315	-3.05132	2.30381e-05	0.000128379
ENSG00000100122	CRYBB1	crystallin beta B1	4.95553	-3.0504	9.43456e-06	5.61958e-05
ENSG00000157557	ETS2	ETS proto-oncogene 2, transcription factor	4801.27	-3.04914	9.02132e-124	2.67677e-121
ENSG00000131969	ABHD12B	abhydrolase domain containing 12B	830.448	-3.04393	7.40062e-47	4.35948e-45
ENSG00000240739	RP11-69M1.1		3.53372	-3.04341	2.24084e-05	0.000125044
ENSG00000177807	KCNJ10	potassium inwardly rectifying channel subfamily J member 10	25.5467	-3.04326	4.63342e-10	4.71663e-09
ENSG00000235934	AC007405.8		5.78066	-3.03806	3.08226e-06	1.97123e-05
ENSG00000236844	AC091633.2		8.54451	-3.03768	6.21066e-07	4.35561e-06
ENSG00000151704	KCNJ1	potassium inwardly rectifying channel subfamily J member 1	7.21763	-3.0304	8.24617e-06	4.96962e-05
ENSG00000234132	RP11-168O16.2		3.72244	-3.02372	2.68604e-05	0.000147862
ENSG00000006459	KDM7A	lysine demethylase 7A	874.865	-3.02201	5.94778e-105	1.29954e-102
ENSG00000066382	MPPED2	metallophosphoesterase domain containing 2	3.61754	-3.01605	2.80723e-05	0.00015418
ENSG00000123454	DBH	dopamine beta-hydroxylase	10.3737	-3.01493	3.87187e-06	2.44821e-05
ENSG00000181291	TMEM132E	transmembrane protein 132E	8.0947	-2.99983	6.39732e-07	4.47999e-06
ENSG00000129538	RNASE1	ribonuclease A family member 1, pancreatic	65.3102	-2.9994	8.94642e-07	6.12762e-06
ENSG00000212556	Y_RNA		55.5741	-2.99804	1.5679e-11	1.84901e-10
ENSG00000196549	MME	membrane metalloendopeptidase	4.98993	-2.99742	1.57458e-05	9.02491e-05
ENSG00000115085	ZAP70	zeta chain of T cell receptor associated protein kinase 70	6234.1	-2.9931	3.871e-144	1.40963e-141
ENSG00000253660	CTC-353G13.1		9.91527	-2.98402	9.02157e-07	6.17382e-06
ENSG00000184347	SLIT3	slit guidance ligand 3	3.4096	-2.98267	3.46063e-05	0.000187083
ENSG00000258018	RP11-148B3.1		5.91439	-2.9782	7.32392e-06	4.44166e-05
ENSG00000173262	SLC2A14	solute carrier family 2 member 14	97.1867	-2.97053	1.74866e-35	7.19646e-34
ENSG00000047634	SCML1	Scm polycomb group protein like 1	5782.58	-2.97024	4.07606e-105	9.07075e-103
ENSG00000108375	RNF43	ring finger protein 43	1711.5	-2.96408	2.00397e-109	4.9653e-107
ENSG00000187889	C1orf168	FYN binding protein 2	4.70027	-2.95856	2.00531e-05	0.000112712
ENSG00000253111	RP11-136O12.2		34.968	-2.95789	2.77882e-14	4.03055e-13
ENSG00000268894	PLCE1-AS1	PLCE1 antisense RNA 1	6.64507	-2.95776	2.51057e-06	1.62464e-05
ENSG00000111110	PPM1H	protein phosphatase, Mg2+/Mn2+ dependent 1H	1137.88	-2.94901	1.63916e-46	9.53888e-45
ENSG00000112782	CLIC5	chloride intracellular channel 5	426.354	-2.94877	1.76159e-12	2.24129e-11
ENSG00000007174	DNAH9	dynein axonemal heavy chain 9	8.17625	-2.93717	2.34814e-06	1.52569e-05
ENSG00000142347	MYO1F	myosin IF	227.312	-2.92723	3.89856e-22	9.17708e-21
ENSG00000164796	CSMD3	CUB and Sushi multiple domains 3	3.79882	-2.92388	5.56738e-05	0.000290127
ENSG00000161055	SCGB3A1	secretoglobin family 3A member 1	3.32362	-2.92173	5.29116e-05	0.000276849
ENSG00000171435	KSR2	kinase suppressor of ras 2	46.0605	-2.91512	4.47802e-23	1.11182e-21
ENSG00000082126	MPP4	membrane palmitoylated protein 4	72.136	-2.91456	2.68319e-11	3.08849e-10
ENSG00000160963	COL26A1	collagen type XXVI alpha 1 chain	55.3017	-2.9081	7.90803e-27	2.32634e-25
ENSG00000164379	FOXQ1	forkhead box Q1	2631.9	-2.90319	3.61235e-08	2.99686e-07
ENSG00000006659	LGALS14	galectin 14	3.17799	-2.9014	5.96922e-05	0.000308857
ENSG00000170345	FOS	Fos proto-oncogene, AP-1 transcription factor subunit	1240.65	-2.901	3.5861e-36	1.50154e-34
ENSG00000213949	ITGA1	integrin subunit alpha 1	1807.35	-2.89561	1.68467e-34	6.70354e-33
ENSG00000115596	WNT6	Wnt family member 6	1190.45	-2.88825	8.09217e-07	5.58711e-06
ENSG00000170373	CST1	cystatin SN	7404.99	-2.88697	1.51173e-12	1.9357e-11
ENSG00000271659	RP11-435O5.4		23.1778	-2.87693	1.11477e-11	1.33229e-10
ENSG00000163273	NPPC	natriuretic peptide C	10.4144	-2.86785	1.43101e-07	1.10093e-06
ENSG00000080644	CHRNA3	cholinergic receptor nicotinic alpha 3 subunit	62.2683	-2.86289	2.1698e-21	4.93369e-20
ENSG00000259496	RP11-19J5.1		19.0109	-2.85911	7.07385e-10	7.04279e-09
ENSG00000260144	RP11-361M10.3		4.35638	-2.8571	4.33529e-05	0.000230366
ENSG00000118557	PMFBP1	polyamine modulated factor 1 binding protein 1	16.3211	-2.85454	3.34248e-10	3.46861e-09
ENSG00000110777	POU2AF1	POU class 2 homeobox associating factor 1	4.43889	-2.8544	4.58088e-05	0.000242291
ENSG00000237941	KCNQ1DN	KCNQ1 downstream neighbor	18.1653	-2.85006	3.12461e-11	3.56755e-10
ENSG00000144649	FAM198A	golgi associated kinase 1A	5.22367	-2.84901	1.90315e-05	0.00010732
ENSG00000270885	RASL10B	RAS like family 10 member B	953.948	-2.84792	2.63332e-158	1.24097e-155
ENSG00000110324	IL10RA	interleukin 10 receptor subunit alpha	19.0647	-2.84651	1.13032e-11	1.34953e-10
ENSG00000226629	LINC00974	long intergenic non-protein coding RNA 974	5.27662	-2.84557	6.29693e-05	0.000324278
ENSG00000228224	NACAP1	NACA family member 4, pseudogene	224.173	-2.8383	8.12711e-64	7.81308e-62
ENSG00000182575	NXPH3	neurexophilin 3	38.5137	-2.83306	7.00089e-14	9.90927e-13
ENSG00000066468	FGFR2	fibroblast growth factor receptor 2	48.0408	-2.82988	1.81091e-17	3.29473e-16
ENSG00000124205	EDN3	endothelin 3	348.391	-2.82637	0.000125024	0.000608266
ENSG00000279525	GS1-306C12.1		30.5229	-2.82618	8.9672e-14	1.26255e-12
ENSG00000125895	TMEM74B	transmembrane protein 74B	15.3678	-2.81929	1.21984e-06	8.19386e-06
ENSG00000257513	NPIPB1P	nuclear pore complex interacting protein family member B1, pseudogene	3.07265	-2.81377	0.000106803	0.000527409
ENSG00000007129	CEACAM21	CEA cell adhesion molecule 21	66.1472	-2.81298	3.97647e-22	9.35132e-21
ENSG00000166387	PPFIBP2	PPFIA binding protein 2	118.335	-2.81192	3.23744e-17	5.81529e-16
ENSG00000283294	RP11-681B3.4		2.90158	-2.8106	0.000106609	0.00052667
ENSG00000075290	WNT8B	Wnt family member 8B	3.95096	-2.80751	5.48174e-05	0.00028585
ENSG00000174429	ABRA	actin binding Rho activating protein	3.23637	-2.80446	0.000116161	0.000568716
ENSG00000121454	LHX4	LIM homeobox 4	98.1942	-2.80112	3.07553e-25	8.45737e-24
ENSG00000156427	FGF18	fibroblast growth factor 18	156.814	-2.80014	5.77137e-39	2.69338e-37
ENSG00000167207	NOD2	nucleotide binding oligomerization domain containing 2	95.4212	-2.79442	3.86458e-11	4.37082e-10
ENSG00000172349	IL16	interleukin 16	97.7038	-2.7864	4.63311e-17	8.16364e-16
ENSG00000165621	OXGR1	oxoglutarate receptor 1	44.732	-2.78623	2.68554e-20	5.7732e-19
ENSG00000249421	ADAMTS19-AS1	ADAMTS19 antisense RNA 1	4.94965	-2.78581	0.000144955	0.0006951
ENSG00000163823	CCR1	C-C motif chemokine receptor 1	87.1613	-2.77982	2.94013e-22	6.97562e-21
ENSG00000283128	RP5-912I13.2		55.2307	-2.77962	2.39359e-16	4.01448e-15
ENSG00000274977	RP11-118M12.2		2.88389	-2.77517	0.000134403	0.000649035
ENSG00000095637	SORBS1	sorbin and SH3 domain containing 1	3848.91	-2.77164	5.0572e-93	9.00332e-91
ENSG00000230393	AC092667.2		4.24175	-2.7712	0.000153821	0.000732792
ENSG00000254290	RP11-150O12.3		17.7719	-2.7712	1.71471e-09	1.63863e-08
ENSG00000204866	IGFL2	IGF like family member 2	27.0734	-2.76985	2.16452e-09	2.04972e-08
ENSG00000146555	SDK1	sidekick cell adhesion molecule 1	1149.68	-2.76662	3.94767e-144	1.41609e-141
ENSG00000147027	TMEM47	transmembrane protein 47	1631.14	-2.75792	4.53015e-13	6.05886e-12
ENSG00000116017	ARID3A	AT-rich interaction domain 3A	514.84	-2.73429	1.13083e-135	3.82792e-133
ENSG00000117148	ACTL8	actin like 8	9.65827	-2.73112	1.06239e-06	7.18243e-06
ENSG00000066629	EML1	EMAP like 1	89.2168	-2.7283	1.59501e-10	1.70149e-09
ENSG00000186148	AC013271.3		53.6999	-2.72743	3.57097e-13	4.80811e-12
ENSG00000174498	IGDCC3	immunoglobulin superfamily DCC subclass member 3	22.4902	-2.72703	4.58303e-12	5.64575e-11
ENSG00000144730	IL17RD	interleukin 17 receptor D	1545.37	-2.71575	1.02103e-27	3.07899e-26
ENSG00000205795	CYS1	cystin 1	577.78	-2.71315	5.27849e-10	5.33936e-09
ENSG00000154493	C10orf90	chromosome 10 open reading frame 90	2.76967	-2.70892	0.000201787	0.000936425
ENSG00000144369	FAM171B	family with sequence similarity 171 member B	1840.55	-2.69873	2.81976e-88	4.45857e-86
ENSG00000181458	TMEM45A	transmembrane protein 45A	373.818	-2.69778	1.3862e-31	4.89222e-30
ENSG00000099994	SUSD2	sushi domain containing 2	400.9	-2.69679	5.49441e-34	2.15772e-32
ENSG00000105281	SLC1A5	solute carrier family 1 member 5	23825.9	-2.69378	2.71795e-279	5.02486e-276
ENSG00000231650	RFESDP1	Rieske (Fe-S) domain containing pseudogene 1	2.79686	-2.68816	0.000229835	0.00105659
ENSG00000223711	AC091633.3		48.1604	-2.68742	1.83366e-22	4.39822e-21
ENSG00000173917	HOXB2	homeobox B2	398.202	-2.67812	8.98525e-29	2.84147e-27
ENSG00000143494	VASH2	vasohibin 2	87.958	-2.67792	1.94214e-32	7.07234e-31
ENSG00000016082	ISL1	ISL LIM homeobox 1	167.01	-2.67489	9.66238e-30	3.18991e-28
ENSG00000254615	RP11-395G23.3		220.567	-2.66844	6.07185e-83	8.68636e-81
ENSG00000117971	CHRNB4	cholinergic receptor nicotinic beta 4 subunit	54.9857	-2.66452	5.96302e-15	9.02489e-14
ENSG00000123243	ITIH5	inter-alpha-trypsin inhibitor heavy chain 5	4.9297	-2.66232	0.000294324	0.00132319
ENSG00000121440	PDZRN3	PDZ domain containing ring finger 3	526.074	-2.65619	3.10637e-40	1.51437e-38
ENSG00000072952	MRVI1	inositol 1,4,5-triphosphate receptor associated 1	2010.05	-2.64842	3.51973e-15	5.42612e-14
ENSG00000125848	FLRT3	fibronectin leucine rich transmembrane protein 3	14.8498	-2.64669	7.23578e-05	0.000368286
ENSG00000146122	DAAM2	dishevelled associated activator of morphogenesis 2	2.53325	-2.64406	0.000291707	0.00131266
ENSG00000170370	EMX2	empty spiracles homeobox 2	5.5478	-2.64398	0.000265712	0.00120721
ENSG00000122733	PHF24	PHD finger protein 24	6.45189	-2.63709	2.85999e-05	0.000156791
ENSG00000183784	C9orf66	DOCK8 antisense RNA 1	6.13697	-2.63596	2.00887e-05	0.000112859
ENSG00000127955	GNAI1	G protein subunit alpha i1	1123.27	-2.63043	4.73121e-08	3.86374e-07
ENSG00000137142	IGFBPL1	insulin like growth factor binding protein like 1	11.4952	-2.6274	2.35749e-07	1.75908e-06
ENSG00000137825	ITPKA	inositol-trisphosphate 3-kinase A	823.202	-2.62656	4.24361e-68	4.65712e-66
ENSG00000185920	PTCH1	patched 1	2260.35	-2.62372	4.03879e-66	4.16602e-64
ENSG00000254933	RP11-619A14.2		3.1199	-2.62281	0.000346941	0.00153561
ENSG00000005513	SOX8	SRY-box transcription factor 8	4.37083	-2.62124	0.000106268	0.000525306
ENSG00000108018	SORCS1	sortilin related VPS10 domain containing receptor 1	3.08823	-2.62108	0.000349332	0.00154506
ENSG00000141293	SKAP1	src kinase associated phosphoprotein 1	728.292	-2.61807	3.2233e-61	2.90145e-59
ENSG00000043462	LCP2	lymphocyte cytosolic protein 2	21.1628	-2.61383	2.04172e-05	0.000114517
ENSG00000177108	ZDHHC22	zinc finger DHHC-type palmitoyltransferase 22	49.4262	-2.6094	2.90927e-17	5.24936e-16
ENSG00000238062	SPATA3-AS1	SPATA3 antisense RNA 1 (head to head)	19.2331	-2.60588	5.43114e-10	5.48224e-09
ENSG00000203783	PRR9	proline rich 9	18.8567	-2.60545	1.82297e-07	1.37908e-06
ENSG00000196167	COLCA1	colorectal cancer associated 1	2.50756	-2.59682	0.000384921	0.0016851
ENSG00000238276	RP11-245J24.1		2.51349	-2.59672	0.000385307	0.00168648
ENSG00000134909	ARHGAP32	Rho GTPase activating protein 32	1804.99	-2.59568	4.37512e-43	2.34191e-41
ENSG00000105383	CD33	CD33 molecule	10.3179	-2.58932	8.29959e-07	5.7221e-06
ENSG00000187486	KCNJ11	potassium inwardly rectifying channel subfamily J member 11	30.3384	-2.58672	4.00314e-13	5.38096e-12
ENSG00000130675	MNX1	motor neuron and pancreas homeobox 1	236.772	-2.58059	4.85635e-37	2.09171e-35
ENSG00000231924	PSG1	pregnancy specific beta-1-glycoprotein 1	197.018	-2.5789	1.3146e-34	5.24836e-33
ENSG00000198758	EPS8L3	EPS8 like 3	711.148	-2.56598	2.53773e-30	8.62683e-29
ENSG00000231892	AC073316.2		14.5138	-2.56095	4.78395e-08	3.90151e-07
ENSG00000100678	SLC8A3	solute carrier family 8 member A3	3.38455	-2.55912	0.000311504	0.00139313
ENSG00000186868	MAPT	microtubule associated protein tau	35.5278	-2.55105	2.90866e-14	4.20113e-13
ENSG00000225194	LINC00092	long intergenic non-protein coding RNA 92	2.6066	-2.5447	0.000521471	0.00221666
ENSG00000183463	URAD	ureidoimidazoline (2-oxo-4-hydroxy-4-carboxy-5-) decarboxylase	2.69483	-2.5331	0.000558049	0.00235714
ENSG00000172379	ARNT2	aryl hydrocarbon receptor nuclear translocator 2	200.268	-2.53217	3.98066e-62	3.67966e-60
ENSG00000196628	TCF4	transcription factor 4	2.5234	-2.52905	0.000564961	0.00238215
ENSG00000237402	CAMTA1-IT1	CAMTA1 intronic transcript 1	10.3656	-2.525	0.000172332	0.000811643
ENSG00000183644	C11orf88	HOATZ cilia and flagella associated protein	2.93743	-2.52298	0.000596339	0.00249982
ENSG00000237206	IMPDH1P4	inosine monophosphate dehydrogenase 1 pseudogene 4	5.3061	-2.52183	0.000367161	0.001615
ENSG00000175065	DSG4	desmoglein 4	2.67026	-2.519	0.000601872	0.00251966
ENSG00000231437	RP11-88H9.2		10.5135	-2.51619	8.68086e-06	5.20418e-05
ENSG00000256504	RP11-1060J15.7		2.37798	-2.51334	0.000609868	0.00254825
ENSG00000141449	GREB1L	GREB1 like retinoic acid receptor coactivator	3.3222	-2.51093	0.000425133	0.00184301
ENSG00000159784	FAM131B	family with sequence similarity 131 member B	152.312	-2.50308	4.23517e-26	1.20745e-24
ENSG00000140368	PSTPIP1	proline-serine-threonine phosphatase interacting protein 1	9.62978	-2.49441	2.04105e-05	0.000114507
ENSG00000228950	AC023137.2		7.25445	-2.49256	2.04761e-05	0.000114794
ENSG00000236091	RP3-473B4.3		2.95344	-2.4913	0.00070542	0.00291507
ENSG00000169918	OTUD7A	OTU deubiquitinase 7A	4.90517	-2.49108	0.000163317	0.00077389
ENSG00000168734	PKIG	cAMP-dependent protein kinase inhibitor gamma	1770.22	-2.48896	4.19586e-91	7.10164e-89
ENSG00000228162	AC097713.3		4.42588	-2.48861	0.000351795	0.00155395
ENSG00000142224	IL19	interleukin 19	6.45275	-2.4864	4.22651e-05	0.000224933
ENSG00000006071	ABCC8	ATP binding cassette subfamily C member 8	12.9211	-2.48612	2.40342e-07	1.79057e-06
ENSG00000177181	RIMKLA	ribosomal modification protein rimK like family member A	194.565	-2.48542	7.01433e-67	7.32967e-65
ENSG00000164761	TNFRSF11B	TNF receptor superfamily member 11b	827.185	-2.4851	4.4052e-09	4.04565e-08
ENSG00000005981	ASB4	ankyrin repeat and SOCS box containing 4	9719.98	-2.47478	1.24527e-38	5.71161e-37
ENSG00000135074	ADAM19	ADAM metallopeptidase domain 19	3920.81	-2.47461	5.20659e-158	2.40644e-155
ENSG00000165238	WNK2	WNK lysine deficient protein kinase 2	267.899	-2.47125	5.14168e-38	2.29694e-36
ENSG00000082438	COBLL1	cordon-bleu WH2 repeat protein like 1	3.80272	-2.46772	0.000284866	0.00128596
ENSG00000101134	DOK5	docking protein 5	4.22862	-2.466	0.000372093	0.0016352
ENSG00000188060	RAB42	RAB42, member RAS oncogene family	307.343	-2.45957	9.51454e-78	1.21634e-75
ENSG00000248367	CTB-129O4.1		21.4557	-2.45881	4.17652e-10	4.27506e-09
ENSG00000185760	KCNQ5	potassium voltage-gated channel subfamily Q member 5	2.3854	-2.44535	0.000877322	0.0035506
ENSG00000260231	JHDM1D-AS1	KDM7A divergent transcript	559.926	-2.44504	1.13457e-38	5.22378e-37
ENSG00000273396	LINC01396	long intergenic non-protein coding RNA 1396	2.37081	-2.44281	0.000888551	0.00359096
ENSG00000164318	EGFLAM	EGF like, fibronectin type III and laminin G domains	14.2232	-2.44258	1.91115e-07	1.4408e-06
ENSG00000126337	KRT36	keratin 36	2.90289	-2.4372	0.000608146	0.0025427
ENSG00000255093	RP11-794P6.2		2.30551	-2.43664	0.000913752	0.00368599
ENSG00000105492	SIGLEC6	sialic acid binding Ig like lectin 6	3.92605	-2.43651	0.000402574	0.0017563
ENSG00000255666	RP11-867G2.6		3.07061	-2.43605	0.000648254	0.00269506
ENSG00000099204	ABLIM1	actin binding LIM protein 1	12430.3	-2.42328	7.77862e-228	8.90245e-225
ENSG00000111186	WNT5B	Wnt family member 5B	106.168	-2.4214	3.71331e-16	6.12951e-15
ENSG00000133794	ARNTL	aryl hydrocarbon receptor nuclear translocator like	1314.97	-2.41868	7.75822e-31	2.68676e-29
ENSG00000253978	CTB-178M22.2		9.92749	-2.41762	2.50186e-06	1.61987e-05
ENSG00000253733	LZTS1-AS1	LZTS1 antisense RNA 1	3.92725	-2.41036	0.000508474	0.00216563
ENSG00000148053	NTRK2	neurotrophic receptor tyrosine kinase 2	240.353	-2.40613	0.00012392	0.000603502
ENSG00000131459	GFPT2	glutamine-fructose-6-phosphate transaminase 2	110.908	-2.39927	1.41151e-23	3.62051e-22
ENSG00000172116	CD8B	CD8b molecule	11.34	-2.3987	6.08394e-05	0.000314184
ENSG00000141052	MYOCD	myocardin	13.6874	-2.39808	1.5629e-07	1.194e-06
ENSG00000205414	RP11-401P9.6		14.7334	-2.39533	4.35722e-06	2.72925e-05
ENSG00000236473	KRT43P	keratin 43 pseudogene	2.41212	-2.38823	0.00117449	0.00462701
ENSG00000135097	MSI1	musashi RNA binding protein 1	17.545	-2.38677	5.38408e-07	3.80815e-06
ENSG00000103044	HAS3	hyaluronan synthase 3	44.0877	-2.38332	1.02726e-16	1.76225e-15
ENSG00000267226	RP11-126O1.5		46.3622	-2.38198	6.9389e-17	1.20411e-15
ENSG00000228536	RP11-392O17.1		3.34466	-2.37977	0.00123939	0.00484901
ENSG00000164509	IL31RA	interleukin 31 receptor A	6.57871	-2.37965	4.08631e-05	0.000218148
ENSG00000100450	GZMH	granzyme H	2.13567	-2.37758	0.00122663	0.0048077
ENSG00000123358	NR4A1	nuclear receptor subfamily 4 group A member 1	311.94	-2.37538	6.698e-44	3.74371e-42
ENSG00000128683	GAD1	glutamate decarboxylase 1	549.095	-2.37507	1.14921e-46	6.70393e-45
ENSG00000136059	VILL	villin like	27.2297	-2.37466	2.07656e-09	1.97109e-08
ENSG00000249937	RP11-454P21.1		2.45088	-2.3728	0.00126869	0.00495031
ENSG00000183579	ZNRF3	zinc and ring finger 3	1834.52	-2.37149	1.30436e-192	9.49969e-190
ENSG00000126353	CCR7	C-C motif chemokine receptor 7	139.491	-2.37054	1.49376e-20	3.25485e-19
ENSG00000139835	GRTP1	growth hormone regulated TBC protein 1	44.5695	-2.36533	7.72979e-13	1.01573e-11
ENSG00000199509	RNA5SP477	RNA, 5S ribosomal pseudogene 477	8.8783	-2.36466	6.64855e-05	0.000341077
ENSG00000263520	CRAT40	long intergenic non-protein coding RNA 2563	2.03179	-2.36031	0.00133077	0.00516531
ENSG00000215186	GOLGA6B	golgin A6 family member B	2.75222	-2.35952	0.000967681	0.00388074
ENSG00000256377	RP11-1060J15.4		35.796	-2.35425	5.59686e-14	7.97361e-13
ENSG00000226308	RP4-813D12.3		9.57384	-2.35351	6.5911e-06	4.02159e-05
ENSG00000084628	NKAIN1	sodium/potassium transporting ATPase interacting 1	60.324	-2.34806	4.68841e-14	6.68732e-13
ENSG00000062038	CDH3	cadherin 3	30.6935	-2.34656	1.50927e-09	1.44864e-08
ENSG00000254126	CD8BP	CD8b2 molecule	327.042	-2.34627	4.6086e-06	2.87921e-05
ENSG00000260573	RP11-21B23.3		2.27409	-2.3444	0.00145189	0.00558582
ENSG00000257037	RARSP1	arginyl-tRNA synthetase 1 pseudogene 1	14.4826	-2.34208	0.0014319	0.00551512
ENSG00000143320	CRABP2	cellular retinoic acid binding protein 2	5696.86	-2.34172	2.41961e-71	2.79581e-69
ENSG00000129757	CDKN1C	cyclin dependent kinase inhibitor 1C	96.8897	-2.33871	2.23082e-24	5.91131e-23
ENSG00000183668	PSG9	pregnancy specific beta-1-glycoprotein 9	33.7865	-2.337	3.29129e-08	2.74186e-07
ENSG00000214336	FOXI3	forkhead box I3	15.5689	-2.33529	1.90096e-07	1.43446e-06
ENSG00000250071	CTD-2060C23.1		3.66112	-2.32951	0.000809696	0.00330226
ENSG00000224795	NTM-AS1	NTM antisense RNA 1	2.92982	-2.32817	0.00122881	0.00481467
ENSG00000265222	RP11-466A19.8		5.19762	-2.32589	0.000340636	0.00151077
ENSG00000055732	MCOLN3	mucolipin TRP cation channel 3	535.252	-2.32273	7.25203e-20	1.51957e-18
ENSG00000017427	IGF1	insulin like growth factor 1	3.39876	-2.32115	0.000737968	0.00303704
ENSG00000260029	RP11-401P9.1		2.02461	-2.3194	0.0016274	0.00618681
ENSG00000137285	TUBB2B	tubulin beta 2B class IIb	1369.86	-2.31816	4.95226e-56	3.87695e-54
ENSG00000182795	C1orf116	chromosome 1 open reading frame 116	1594.49	-2.31586	6.45796e-49	3.95945e-47
ENSG00000050438	SLC4A8	solute carrier family 4 member 8	796.192	-2.30859	6.4114e-81	8.75521e-79
ENSG00000168412	MTNR1A	melatonin receptor 1A	3.54706	-2.30778	0.000905127	0.00365304
ENSG00000226038	PPIAP21	peptidylprolyl isomerase A pseudogene 21	3.39394	-2.30261	0.000860836	0.00349305
ENSG00000154252	GAL3ST2	galactose-3-O-sulfotransferase 2	24.4816	-2.30161	1.3142e-10	1.41575e-09
ENSG00000071909	MYO3B	myosin IIIB	27.5359	-2.29918	9.1554e-11	1.00201e-09
ENSG00000103154	NECAB2	N-terminal EF-hand calcium binding protein 2	11.3281	-2.29806	1.59401e-06	1.05568e-05
ENSG00000111907	TPD52L1	TPD52 like 1	1697.08	-2.29599	7.60008e-48	4.57795e-46
ENSG00000147180	ZNF711	zinc finger protein 711	7.11189	-2.28985	0.000317887	0.00141876
ENSG00000167157	PRRX2	paired related homeobox 2	53.2479	-2.2878	4.63749e-14	6.61862e-13
ENSG00000198756	COLGALT2	collagen beta(1-O)galactosyltransferase 2	278.298	-2.28698	8.55445e-17	1.47699e-15
ENSG00000184304	PRKD1	protein kinase D1	26.1431	-2.28263	0.00015567	0.000740864
ENSG00000237721	AF064858.11		2.10513	-2.27809	0.00198531	0.00738966
ENSG00000271009	RP11-346C20.3		14.6694	-2.27682	2.46215e-06	1.59588e-05
ENSG00000231435	AC011747.3		2.02378	-2.27647	0.00199724	0.00742946
ENSG00000171903	CYP4F11	cytochrome P450 family 4 subfamily F member 11	3.01821	-2.27603	0.00169469	0.00641623
ENSG00000160791	CCR5	C-C motif chemokine receptor 5	1.91149	-2.27511	0.00200454	0.00745429
ENSG00000104043	ATP8B4	ATPase phospholipid transporting 8B4 (putative)	1.90075	-2.27452	0.00200976	0.00747256
ENSG00000124813	RUNX2	RUNX family transcription factor 2	4021.37	-2.2733	1.31758e-159	6.59723e-157
ENSG00000164362	TERT	telomerase reverse transcriptase	4.06242	-2.27124	0.000641435	0.00266948
ENSG00000180875	GREM2	gremlin 2, DAN family BMP antagonist	2.52981	-2.26913	0.00155544	0.00594519
ENSG00000081052	COL4A4	collagen type IV alpha 4 chain	4.54788	-2.26633	0.000961239	0.00385877
ENSG00000116016	EPAS1	endothelial PAS domain protein 1	7853.97	-2.25931	6.24309e-34	2.43582e-32
ENSG00000005471	ABCB4	ATP binding cassette subfamily B member 4	400.704	-2.25842	6.51907e-15	9.84786e-14
ENSG00000154269	ENPP3	ectonucleotide pyrophosphatase/phosphodiesterase 3	4.29649	-2.25347	0.000924299	0.00372353
ENSG00000133401	PDZD2	PDZ domain containing 2	631.304	-2.25253	3.16114e-49	1.96593e-47
ENSG00000120328	PCDHB12	protocadherin beta 12	8.47226	-2.25201	5.11115e-05	0.00026792
ENSG00000183036	PCP4	Purkinje cell protein 4	1.89802	-2.24967	0.00225759	0.00828255
ENSG00000124766	SOX4	SRY-box transcription factor 4	1460.79	-2.24952	0.000239154	0.00109691
ENSG00000257207	AC108938.5		19.0522	-2.24299	1.78563e-06	1.17675e-05
ENSG00000101276	SLC52A3	solute carrier family 52 member 3	237.515	-2.24106	2.317e-16	3.88875e-15
ENSG00000237666	AC108868.3		7.4201	-2.23945	0.000270815	0.00122848
ENSG00000140090	SLC24A4	solute carrier family 24 member 4	20.7848	-2.23855	4.88248e-09	4.45672e-08
ENSG00000117600	PLPPR4	phospholipid phosphatase related 4	49.6821	-2.23846	0.00221566	0.00814986
ENSG00000257048	RP11-476M19.2		3.29068	-2.2357	0.00130881	0.00508996
ENSG00000215386	MIR99AHG	mir-99a-let-7c cluster host gene	2.64742	-2.2355	0.00196471	0.00732431
ENSG00000223802	CERS1	ceramide synthase 1	33.0678	-2.23051	5.58232e-07	3.94025e-06
ENSG00000233423	RP4-736H5.3		2.00253	-2.22862	0.00249	0.00903432
ENSG00000259868	RP11-1012E15.2		1.8843	-2.22377	0.00254237	0.00918709
ENSG00000274214	RP11-757O6.6		2.04886	-2.22189	0.00256734	0.00927033
ENSG00000229191	RP11-168O16.1		2.64526	-2.22133	0.00213235	0.00787837
ENSG00000174236	REP15	RAB15 effector protein	23.0675	-2.21847	1.16806e-10	1.26228e-09
ENSG00000145506	NKD2	NKD inhibitor of WNT signaling pathway 2	130.463	-2.21695	0.000217177	0.00100281
ENSG00000230873	STMND1	stathmin domain containing 1	2.93708	-2.21591	0.00231677	0.00847894
ENSG00000143502	SUSD4	sushi domain containing 4	149.934	-2.21463	2.36686e-24	6.25799e-23
ENSG00000198691	ABCA4	ATP binding cassette subfamily A member 4	12.854	-2.21191	9.14183e-05	0.000457263
ENSG00000234350	AC007405.4		39.8002	-2.21091	2.59013e-11	2.98854e-10
ENSG00000096088	PGC	progastricsin	6.184	-2.2109	0.000293779	0.00132099
ENSG00000274307	RP11-345J18.2		2.1431	-2.20873	0.0027233	0.00975872
ENSG00000078328	RBFOX1	RNA binding fox-1 homolog 1	2.80683	-2.19815	0.00249699	0.00905306
ENSG00000162951	LRRTM1	leucine rich repeat transmembrane neuronal 1	2.04587	-2.19752	0.00286252	0.0102029
ENSG00000173040	EVC2	EvC ciliary complex subunit 2	3.24491	-2.19736	0.00170613	0.00645179
ENSG00000272892	RP11-57G10.8		3.92736	-2.19592	0.00109346	0.00433883
ENSG00000243130	PSG11	pregnancy specific beta-1-glycoprotein 11	35.428	-2.19517	1.50361e-09	1.44377e-08
ENSG00000115194	SLC30A3	solute carrier family 30 member 3	120.481	-2.19299	1.25169e-24	3.37633e-23
ENSG00000197822	OCLN	occludin	68.1775	-2.1895	1.1021e-18	2.15699e-17
ENSG00000258626	COX7A2P1	cytochrome c oxidase subunit 7A2 pseudogene 1	7.24659	-2.18679	0.000104419	0.000517125
ENSG00000230024	RP11-95P13.1		1.8795	-2.18459	0.00303086	0.0107328
ENSG00000267023	LRRC37A16P	leucine rich repeat containing 37 member A16, pseudogene	263.768	-2.18334	5.01218e-47	2.96706e-45
ENSG00000272078	RP4-734G22.3		4.54359	-2.18076	0.000753506	0.00309568
ENSG00000184221	OLIG1	oligodendrocyte transcription factor 1	12.8644	-2.17998	5.04226e-06	3.13438e-05
ENSG00000236451	AC067956.1		2.38887	-2.17867	0.00252618	0.00914095
ENSG00000279970	RP11-299G20.5		8.56943	-2.16982	4.77086e-05	0.000251454
ENSG00000128602	SMO	smoothened, frizzled class receptor	132.293	-2.16948	7.02532e-15	1.0586e-13
ENSG00000239498	AC114765.1		3.29912	-2.16624	0.00212896	0.00786827
ENSG00000188883	KLRG2	killer cell lectin like receptor G2	49.6328	-2.16569	2.91779e-12	3.65813e-11
ENSG00000173334	TRIB1	tribbles pseudokinase 1	3622.01	-2.16254	5.91101e-58	4.88197e-56
ENSG00000261760	RP11-1223D19.1		6.11633	-2.15441	0.000564282	0.00237971
ENSG00000198053	SIRPA	signal regulatory protein alpha	860.511	-2.15351	1.49624e-52	1.04537e-50
ENSG00000177599	ZNF491	zinc finger protein 491	14.426	-2.15174	9.51853e-07	6.49357e-06
ENSG00000279014	CTD-2651B20.8		1.88347	-2.15089	0.00351131	0.0122376
ENSG00000138395	CDK15	cyclin dependent kinase 15	597.213	-2.1497	8.77675e-17	1.51429e-15
ENSG00000196092	PAX5	paired box 5	48.2706	-2.14394	1.71722e-11	2.01325e-10
ENSG00000144550	CPNE9	copine family member 9	8.94832	-2.14185	2.96582e-05	0.000161964
ENSG00000231720	RP11-568A7.3		5.16364	-2.13819	0.000731793	0.00301481
ENSG00000265554	RP11-419J16.1		58.4843	-2.13807	9.6131e-11	1.04876e-09
ENSG00000144485	HES6	hes family bHLH transcription factor 6	368.124	-2.13805	2.15371e-53	1.54514e-51
ENSG00000153404	PLEKHG4B	pleckstrin homology and RhoGEF domain containing G4B	105.235	-2.13777	3.72778e-30	1.25834e-28
ENSG00000171777	RASGRP4	RAS guanyl releasing protein 4	3.12343	-2.13404	0.00244598	0.00889588
ENSG00000280331	RP11-545D22.1		12.7303	-2.13064	2.12596e-05	0.00011902
ENSG00000107968	MAP3K8	mitogen-activated protein kinase kinase kinase 8	268.291	-2.129	5.2969e-66	5.41727e-64
ENSG00000103067	ESRP2	epithelial splicing regulatory protein 2	275.928	-2.12386	3.39085e-27	1.00861e-25
ENSG00000133116	KL	klotho	77.5506	-2.12198	9.88644e-13	1.28717e-11
ENSG00000100027	YPEL1	yippee like 1	56.3854	-2.12093	5.44484e-15	8.26144e-14
ENSG00000279261	AL360294.1		8.76571	-2.1202	2.91972e-05	0.000159628
ENSG00000181856	SLC2A4	solute carrier family 2 member 4	11.6973	-2.11215	2.22308e-05	0.00012411
ENSG00000162444	RBP7	retinol binding protein 7	65.196	-2.10669	1.81711e-16	3.06258e-15
ENSG00000259033	RP11-718G2.5		4.86415	-2.10627	0.00195534	0.00729193
ENSG00000256977	LIMS3	LIM zinc finger domain containing 3	29.7735	-2.10293	6.72373e-10	6.71926e-09
ENSG00000236404	VLDLR-AS1	VLDLR antisense RNA 1	10.6435	-2.09714	1.15075e-05	6.74726e-05
ENSG00000099937	SERPIND1	serpin family D member 1	4.94854	-2.09686	0.00221446	0.00814668
ENSG00000279879	RP11-1072C15.6		1.65422	-2.09443	0.00447404	0.0151364
ENSG00000272263	RP11-767C1.2		3.04734	-2.09413	0.00302475	0.0107128
ENSG00000254726	MEX3A	mex-3 RNA binding family member A	424.596	-2.0881	8.03545e-30	2.66378e-28
ENSG00000276261	RP11-1060J15.9		44.7558	-2.08719	1.64129e-13	2.26706e-12
ENSG00000198851	CD3E	CD3e molecule	1.91004	-2.08692	0.00459703	0.0155023
ENSG00000205420	KRT6A	keratin 6A	87.2325	-2.08635	0.000731814	0.00301481
ENSG00000085741	WNT11	Wnt family member 11	72.1197	-2.08531	6.00777e-14	8.54889e-13
ENSG00000185201	IFITM2	interferon induced transmembrane protein 2	7237.9	-2.08411	1.03869e-47	6.24098e-46
ENSG00000276649	RP5-858L17.1		2.24734	-2.08055	0.00415764	0.0141918
ENSG00000253898	LINC01419	long intergenic non-protein coding RNA 1419	5.04087	-2.08036	0.00118314	0.00465571
ENSG00000278730	RP11-147L13.11		608.343	-2.07897	2.75209e-75	3.40947e-73
ENSG00000115468	EFHD1	EF-hand domain family member D1	45.2825	-2.07668	8.07509e-11	8.89037e-10
ENSG00000272551	RP11-324L17.1		2.49664	-2.07318	0.00450936	0.0152387
ENSG00000142512	SIGLEC10	sialic acid binding Ig like lectin 10	9.18357	-2.07278	3.59657e-05	0.000194072
ENSG00000122121	XPNPEP2	X-prolyl aminopeptidase 2	47.3617	-2.07204	5.91276e-09	5.33836e-08
ENSG00000129993	CBFA2T3	CBFA2/RUNX1 partner transcriptional co-repressor 3	17.6101	-2.06998	0.000143755	0.000689896
ENSG00000237854	LINC00674	long intergenic non-protein coding RNA 674	218.211	-2.06911	2.95454e-56	2.32818e-54
ENSG00000214100	AC079776.2	long intergenic non-protein coding RNA 2572	1.75661	-2.06811	0.00498034	0.0166478
ENSG00000265810	MIR3907	microRNA 3907	1.91189	-2.06792	0.00496863	0.0166155
ENSG00000163686	ABHD6	abhydrolase domain containing 6, acylglycerol lipase	2274.39	-2.0679	9.44151e-86	1.42715e-83
ENSG00000273265	RP11-353K11.1		5.42703	-2.06488	0.000691317	0.00286319
ENSG00000260509	RP11-271M24.2		2.77947	-2.05653	0.00331415	0.0116315
ENSG00000185668	POU3F1	POU class 3 homeobox 1	28.6655	-2.05186	2.24395e-08	1.89765e-07
ENSG00000180815	MAP3K15	mitogen-activated protein kinase kinase kinase 15	28.8127	-2.04225	1.89082e-07	1.42726e-06
ENSG00000103056	SMPD3	sphingomyelin phosphodiesterase 3	32.8448	-2.04034	1.26281e-08	1.09726e-07
ENSG00000159289	GOLGA6A	golgin A6 family member A	3.00179	-2.04028	0.00409979	0.0140183
ENSG00000151640	DPYSL4	dihydropyrimidinase like 4	17.3553	-2.03961	8.54637e-07	5.87203e-06
ENSG00000196668	LINC00173	long intergenic non-protein coding RNA 173	56.0667	-2.03278	9.925e-10	9.72036e-09
ENSG00000247708	STX18-AS1	STX18 antisense RNA 1 (head to head)	49.294	-2.02302	3.25092e-14	4.6814e-13
ENSG00000281809	LINC01394	long intergenic non-protein coding RNA 1394	1.78257	-2.02063	0.00602556	0.0196604
ENSG00000176381	PRR18	proline rich 18	69.5623	-2.01935	1.35676e-19	2.79181e-18
ENSG00000232650	RP5-834N19.1		2.77785	-2.01682	0.00429099	0.0146055
ENSG00000261092	RP11-21B23.2		5.9161	-2.0164	0.00369834	0.0128152
ENSG00000159263	SIM2	SIM bHLH transcription factor 2	151.81	-2.01599	1.18392e-31	4.19682e-30
ENSG00000237742	RP11-624M8.1		2.75995	-2.0159	0.00428832	0.0145985
ENSG00000266200	PNLIPRP2	pancreatic lipase related protein 2 (gene/pseudogene)	2.30893	-2.01561	0.00577399	0.0189321
ENSG00000218336	TENM3	teneurin transmembrane protein 3	517.639	-2.01219	2.3767e-20	5.12302e-19
ENSG00000251002	AE000661.37		2.39236	-2.011	0.00615078	0.0200092
ENSG00000006740	ARHGAP44	Rho GTPase activating protein 44	82.8608	-2.01075	8.40423e-11	9.2316e-10
ENSG00000277476	RP11-147L13.13		58.4906	-2.01035	3.66706e-07	2.65945e-06
ENSG00000107282	APBA1	amyloid beta precursor protein binding family A member 1	42.763	-2.01006	9.18237e-07	6.27671e-06
ENSG00000226180	RP11-278A23.1		5.22893	-2.00809	0.0010449	0.00415987
ENSG00000171431	KRT20	keratin 20	1.5202	-2.00724	0.00640134	0.0207401
ENSG00000182329	KIAA2012	KIAA2012	7.75532	-2.00694	0.000257019	0.00117236
ENSG00000274751	LA16c-358B7.4		1.5139	-2.00638	0.00642402	0.0207939
ENSG00000112033	PPARD	peroxisome proliferator activated receptor delta	2394.66	-2.00524	1.06918e-161	5.58622e-159
ENSG00000075043	KCNQ2	potassium voltage-gated channel subfamily Q member 2	21.3654	-2.00509	1.88709e-05	0.000106516
ENSG00000106038	EVX1	even-skipped homeobox 1	2.65475	-2.0049	0.00429274	0.014608
ENSG00000002745	WNT16	Wnt family member 16	69.8917	-2.00126	7.11548e-08	5.68717e-07
ENSG00000223787	RP4-593M8.1		2.13869	-1.99918	0.00607711	0.019799
ENSG00000186193	SAPCD2	suppressor APC domain containing 2	1417.59	-1.99857	3.09242e-16	5.14704e-15
ENSG00000263843	RP11-649A18.12		14.7899	-1.99747	8.74585e-07	6.00051e-06
ENSG00000116014	KISS1R	KISS1 receptor	2.50636	-1.99718	0.00646662	0.0209065
ENSG00000223573	TINCR	TINCR ubiquitin domain containing	74.0832	-1.99071	1.50137e-14	2.21102e-13
ENSG00000083857	FAT1	FAT atypical cadherin 1	6411.62	-1.99023	1.83065e-22	4.3954e-21
ENSG00000235643	RP1-69M21.2		4.13775	-1.98921	0.00301538	0.0106875
ENSG00000118113	MMP8	matrix metallopeptidase 8	4.48891	-1.98886	0.0037696	0.0130301
ENSG00000260348	RP11-643C9.1		2.18088	-1.98813	0.00643372	0.0208141
ENSG00000131183	SLC34A1	solute carrier family 34 member 1	7.78948	-1.98419	0.000453435	0.00195337
ENSG00000248690	HAS2-AS1	HAS2 antisense RNA 1	29.6714	-1.98262	3.8071e-07	2.75436e-06
ENSG00000166979	EVA1C	eva-1 homolog C	853.082	-1.9788	1.0021e-21	2.31804e-20
ENSG00000173335	CST9	cystatin 9	11.0475	-1.9722	0.000221172	0.0010193
ENSG00000257849	RP11-547C5.1		1.52108	-1.97159	0.00735976	0.0233111
ENSG00000224141	MIR548XHG	MIR548X host gene	5.82366	-1.96974	0.00717432	0.0228109
ENSG00000272619	RP11-563K23.1		2.29343	-1.96919	0.00715072	0.0227574
ENSG00000234210	AC006372.4		18.0068	-1.96919	2.98737e-06	1.91718e-05
ENSG00000281162	LINC01127	long intergenic non-protein coding RNA 1127	1.6694	-1.96899	0.00739567	0.0234032
ENSG00000261303	RP11-160C18.2		1.90683	-1.96714	0.00738489	0.0233753
ENSG00000184916	JAG2	jagged canonical Notch ligand 2	437.007	-1.96531	5.16189e-15	7.83707e-14
ENSG00000261649	GOLGA6L7P	golgin A6 family like 7	1.64287	-1.96513	0.00751102	0.0237089
ENSG00000180592	SKIDA1	SKI/DACH domain containing 1	52.0882	-1.96144	4.72642e-17	8.30978e-16
ENSG00000101331	CCM2L	CCM2 like scaffold protein	10.4829	-1.9609	4.68563e-05	0.000247179
ENSG00000183019	MCEMP1	mast cell expressed membrane protein 1	4.38963	-1.95967	0.00187871	0.00704302
ENSG00000232021	LEF1-AS1	LEF1 antisense RNA 1	50.2008	-1.95821	0.00242911	0.00884298
ENSG00000111245	MYL2	myosin light chain 2	11.4575	-1.95797	0.000128384	0.000622845
ENSG00000169696	ASPSCR1	ASPSCR1 tether for SLC2A4, UBX domain containing	749.533	-1.95417	4.47873e-29	1.43906e-27
ENSG00000271857	RP1-244F24.1		87.7467	-1.95314	1.35247e-14	2.00156e-13
ENSG00000144644	GADL1	glutamate decarboxylase like 1	20.0359	-1.94992	0.000172532	0.000812429
ENSG00000213366	GSTM2	glutathione S-transferase mu 2	6.38457	-1.94571	0.00106782	0.00424618
ENSG00000188613	NANOS1	nanos C2HC-type zinc finger 1	3912.09	-1.94331	2.90417e-52	1.99996e-50
ENSG00000269891	ARHGAP19-SLIT1	ARHGAP19-SLIT1 readthrough (NMD candidate)	2.31328	-1.94234	0.00810241	0.0253196
ENSG00000184709	LRRC26	leucine rich repeat containing 26	8.82723	-1.94187	0.00038321	0.00167914
ENSG00000237262	AC068492.1		1.5396	-1.94157	0.0082502	0.025728
ENSG00000183248	PRR36	proline rich 36	33.8324	-1.93849	5.21125e-09	4.73345e-08
ENSG00000258744	RP11-80A15.1		4.44033	-1.93769	0.00240192	0.00875857
ENSG00000232774	FLJ22447		356.497	-1.9367	7.03628e-13	9.27138e-12
ENSG00000278518	RP11-108K14.12		2.7457	-1.93623	0.00667915	0.0214723
ENSG00000187504	RPL7P48	ribosomal protein L7 pseudogene 48	1.61713	-1.9349	0.00842862	0.0262061
ENSG00000054598	FOXC1	forkhead box C1	772.248	-1.93096	1.6607e-40	8.1622e-39
ENSG00000280594	AP000432.1		2.77174	-1.92922	0.00705128	0.0224903
ENSG00000269404	SPIB	Spi-B transcription factor	2.01884	-1.92916	0.00825623	0.0257401
ENSG00000152689	RASGRP3	RAS guanyl releasing protein 3	495.063	-1.92406	1.17364e-21	2.70186e-20
ENSG00000204099	NEU4	neuraminidase 4	3.15437	-1.92394	0.00488339	0.0163761
ENSG00000115590	IL1R2	interleukin 1 receptor type 2	5.49375	-1.9234	0.0034306	0.0119894
ENSG00000155926	SLA	Src like adaptor	50.6007	-1.91964	5.3422e-07	3.77992e-06
ENSG00000172789	HOXC5	homeobox C5	5.49233	-1.9065	0.00158233	0.00603933
ENSG00000259663	CTD-2314G24.2		38.5094	-1.90546	5.8167e-05	0.000302006
ENSG00000079215	SLC1A3	solute carrier family 1 member 3	989.521	-1.90489	4.26117e-40	2.07314e-38
ENSG00000185847	LINC01405	long intergenic non-protein coding RNA 1405	1.52315	-1.90473	0.00947156	0.0289728
ENSG00000143878	RHOB	ras homolog family member B	11442.7	-1.90448	1.31702e-80	1.78832e-78
ENSG00000142549	IGLON5	IgLON family member 5	2.51138	-1.9044	0.00725803	0.0230253
ENSG00000228142	RP11-180I4.2		9.30176	-1.90387	0.000463664	0.0019912
ENSG00000274561	RP11-147L13.12		51.1563	-1.9031	3.74123e-09	3.45701e-08
ENSG00000253880	RP11-124B13.1		1.50797	-1.90219	0.00956534	0.0292299
ENSG00000119283	TRIM67	tripartite motif containing 67	2.51532	-1.90089	0.00736168	0.0233141
ENSG00000102575	ACP5	acid phosphatase 5, tartrate resistant	15.3075	-1.90032	0.00027119	0.00122977
ENSG00000280062	LA16c-380F5.1		1.40558	-1.89791	0.00978333	0.0297825
ENSG00000229414	KCNQ1-AS1	KCNQ1 antisense RNA 1	1.40496	-1.89778	0.00978864	0.0297873
ENSG00000235269	AL162759.1		1.40496	-1.89778	0.00978864	0.0297873
ENSG00000250889	LINC01336	glucosaminyl (N-acetyl) transferase 4	2.50841	-1.89717	0.00750119	0.0236841
ENSG00000250046	RP11-148B6.2		1.40052	-1.8968	0.00982663	0.0298916
ENSG00000164674	SYTL3	synaptotagmin like 3	109.669	-1.89653	1.80304e-26	5.23362e-25
ENSG00000127377	CRYGN	crystallin gamma N	184.92	-1.89527	6.20873e-05	0.000319942
ENSG00000267005	AC002984.2		1.38767	-1.89395	0.00993884	0.0302138
ENSG00000139767	SRRM4	serine/arginine repetitive matrix 4	1.38644	-1.89368	0.00994973	0.030243
ENSG00000120645	IQSEC3	IQ motif and Sec7 domain ArfGEF 3	7.32341	-1.89346	0.000867128	0.00351443
ENSG00000205444	RP4-529N6.1		21.7361	-1.89138	6.62325e-07	4.62876e-06
ENSG00000263717	RP11-466A19.6		1.54255	-1.88785	0.0100693	0.0305484
ENSG00000165059	PRKACG	protein kinase cAMP-activated catalytic subunit gamma	1.51267	-1.88266	0.0102718	0.0310923
ENSG00000228951	RP11-336A10.4		24.6894	-1.88205	6.31185e-09	5.69276e-08
ENSG00000101162	TUBB1	tubulin beta 1 class VI	16.5018	-1.88198	1.18164e-05	6.90815e-05
ENSG00000225695	HNRNPA1P35	heterogeneous nuclear ribonucleoprotein A1 pseudogene 35	12.2128	-1.88057	2.22079e-05	0.000124011
ENSG00000067798	NAV3	neuron navigator 3	7.48602	-1.88022	0.00145743	0.00560534
ENSG00000268926	RP11-180I4.4		5.86863	-1.87825	0.00340364	0.0119108
ENSG00000166118	SPATA19	spermatogenesis associated 19	2.01119	-1.87821	0.0102148	0.0309391
ENSG00000125378	BMP4	bone morphogenetic protein 4	5219.53	-1.87783	6.15363e-17	1.07249e-15
ENSG00000269119	HNRNPA1P52	heterogeneous nuclear ribonucleoprotein A1 pseudogene 52	9.39946	-1.87727	0.000183937	0.000860765
ENSG00000167851	CD300A	CD300a molecule	4.62492	-1.87655	0.00805091	0.0251849
ENSG00000197079	KRT35	keratin 35	1.6519	-1.87562	0.0104687	0.0316206
ENSG00000137561	TTPA	alpha tocopherol transfer protein	135.585	-1.87553	2.25833e-12	2.85216e-11
ENSG00000007350	TKTL1	transketolase like 1	7.17485	-1.87548	0.00253548	0.00916494
ENSG00000261693	RP13-467H17.1		2.86354	-1.87302	0.0096356	0.0294185
ENSG00000278834	RP11-458J1.1		19.168	-1.87229	1.7519e-06	1.15578e-05
ENSG00000197479	PCDHB11	protocadherin beta 11	12.0099	-1.87196	0.000788709	0.00322488
ENSG00000175262	C1orf127	chromosome 1 open reading frame 127	12.1551	-1.87142	0.000252961	0.00115583
ENSG00000283405	RP5-872K7.8		1.90115	-1.8714	0.0105313	0.0317776
ENSG00000128564	VGF	VGF nerve growth factor inducible	552.134	-1.86817	1.30607e-26	3.80947e-25
ENSG00000131069	ACSS2	acyl-CoA synthetase short chain family member 2	3592.13	-1.86761	3.43707e-152	1.42425e-149
ENSG00000110841	PPFIBP1	PPFIA binding protein 1	17873.2	-1.8655	5.28636e-126	1.65003e-123
ENSG00000120738	EGR1	early growth response 1	1095.36	-1.86531	2.13796e-51	1.43932e-49
ENSG00000125462	C1orf61	MIR9-1 host gene	24.9659	-1.8646	2.69582e-07	1.99604e-06
ENSG00000282080	RP11-69M1.8		4.54815	-1.86368	0.00867541	0.0268553
ENSG00000158457	TSPAN33	tetraspanin 33	262.639	-1.86265	1.43188e-15	2.27004e-14
ENSG00000246662	LINC00535	long intergenic non-protein coding RNA 535	18.2893	-1.86246	7.74675e-07	5.35785e-06
ENSG00000104879	CKM	creatine kinase, M-type	4.23664	-1.86133	0.00405156	0.0138711
ENSG00000236253	SLC25A3P1	solute carrier family 25 member 3 pseudogene 1	3.21485	-1.86121	0.00783312	0.0245997
ENSG00000256671	LIMS4	LIM zinc finger domain containing 4	15.188	-1.86084	0.000151314	0.000722423
ENSG00000099139	PCSK5	proprotein convertase subtilisin/kexin type 5	544.711	-1.85454	9.35755e-39	4.32499e-37
ENSG00000172164	SNTB1	syntrophin beta 1	504.306	-1.85444	1.92791e-36	8.15764e-35
ENSG00000250343	CTC-255N20.1		1.76786	-1.8417	0.0117481	0.0349837
ENSG00000225315	RP11-293P20.2		17.3448	-1.8405	0.00179558	0.00676302
ENSG00000186081	KRT5	keratin 5	59903.2	-1.84034	1.89664e-26	5.48542e-25
ENSG00000225642	SNRPEP5	SNRPE pseudogene 5	14.0499	-1.83999	5.31282e-06	3.28924e-05
ENSG00000237609	AF064858.10		1.51984	-1.83929	0.0119938	0.0356052
ENSG00000102445	RUBCNL	rubicon like autophagy enhancer	144.258	-1.83713	3.7021e-10	3.81709e-09
ENSG00000197444	OGDHL	oxoglutarate dehydrogenase L	318.076	-1.83526	6.12075e-26	1.73474e-24
ENSG00000254909	RP11-110I1.5		9.7553	-1.83396	0.000249663	0.00114206
ENSG00000272398	CD24	CD24 molecule	542.433	-1.83333	1.76143e-16	2.97709e-15
ENSG00000251364	CTD-2516F10.2		2.03058	-1.8333	0.0125857	0.0371146
ENSG00000261420	RP1-168L15.5		3.6489	-1.83224	0.00661175	0.0212983
ENSG00000233536	RP11-867G2.5		2.01496	-1.83119	0.012683	0.0373741
ENSG00000226507	IPMKP1	inositol polyphosphate multikinase pseudogene 1	2.59038	-1.83074	0.0110369	0.0330996
ENSG00000066735	KIF26A	kinesin family member 26A	264.949	-1.83009	8.39161e-14	1.1829e-12
ENSG00000261122	FLJ26245	long intergenic non-protein coding RNA 2167	1.3805	-1.82928	0.0125227	0.0369697
ENSG00000243073	PRAMEF4	PRAME family member 4	1.37483	-1.82802	0.0125831	0.0371116
ENSG00000237021	RP3-486I3.7		1.37483	-1.82802	0.0125831	0.0371116
ENSG00000115828	QPCT	glutaminyl-peptide cyclotransferase	3052.22	-1.82657	4.95318e-36	2.06675e-34
ENSG00000167536	DHRS13	dehydrogenase/reductase 13	74.612	-1.82544	7.23347e-14	1.02324e-12
ENSG00000244586	WNT5A-AS1	WNT5A antisense RNA 1	93.3138	-1.82369	1.49898e-16	2.54838e-15
ENSG00000159753	CARMIL2	capping protein regulator and myosin 1 linker 2	72.5277	-1.82333	4.17202e-10	4.27227e-09
ENSG00000134874	DZIP1	DAZ interacting zinc finger protein 1	1.98297	-1.82256	0.0131159	0.0384671
ENSG00000165259	HDX	highly divergent homeobox	2.92189	-1.82204	0.0133907	0.039181
ENSG00000250131	RP11-130F10.1		1.38979	-1.81966	0.0129428	0.038023
ENSG00000273958	RP11-219B17.3		1.38855	-1.81942	0.0129546	0.0380513
ENSG00000108231	LGI1	leucine rich glioma inactivated 1	1.38582	-1.81886	0.0129812	0.0381128
ENSG00000106571	GLI3	GLI family zinc finger 3	5290.32	-1.81845	1.59269e-52	1.10953e-50
ENSG00000175093	SPSB4	splA/ryanodine receptor domain and SOCS box containing 4	10.8619	-1.81769	0.0022274	0.00818553
ENSG00000250596	RP11-440I14.2		1.37148	-1.8157	0.0131365	0.0385216
ENSG00000167971	CASKIN1	CASK interacting protein 1	10.9906	-1.81346	0.000343349	0.00152168
ENSG00000274114	CTC-281F24.3		2.37845	-1.81161	0.0113	0.033805
ENSG00000283078	RP11-11M20.4		32.1154	-1.80682	7.02191e-09	6.29014e-08
ENSG00000061337	LZTS1	leucine zipper tumor suppressor 1	1112.33	-1.80581	1.09608e-17	2.02019e-16
ENSG00000142279	WTIP	WT1 interacting protein	488.155	-1.80517	2.95482e-27	8.80002e-26
ENSG00000257322	RP11-511B23.2		2.4318	-1.80374	0.0119374	0.035464
ENSG00000113645	WWC1	WW and C2 domain containing 1	2845.23	-1.80174	2.27942e-121	6.68094e-119
ENSG00000261202	RP3-496C20.1		3.40185	-1.80092	0.00657918	0.0212247
ENSG00000270432	OR7E108P	olfactory receptor family 7 subfamily E member 108 pseudogene	1.27243	-1.79841	0.0141889	0.0412103
ENSG00000225956	RP5-1077I2.3		1.52257	-1.79753	0.0138685	0.0403822
ENSG00000236998	RP11-203L2.3		1.26737	-1.79691	0.0142714	0.0414021
ENSG00000227811	FAM212B-AS1	INKA2 antisense RNA 1	5.6913	-1.79674	0.00239634	0.00874219
ENSG00000230191	RP4-725G10.3		16.161	-1.79637	0.000194229	0.000904495
ENSG00000227308	AC009502.4		43.345	-1.79372	3.41116e-11	3.88181e-10
ENSG00000260679	RP11-643C9.2		11.0521	-1.79278	0.000714909	0.00295124
ENSG00000205464	ATP6AP1L	ATPase H+ transporting accessory protein 1 like	108.902	-1.79122	4.65079e-10	4.7323e-09
ENSG00000230366	DSCR9	Down syndrome critical region 9	7.76572	-1.79034	0.00252291	0.00913186
ENSG00000259687	LINC01220	long intergenic non-protein coding RNA 1220	15.0236	-1.78936	2.90695e-05	0.000158966
ENSG00000260387	RP11-463O9.6		1.59082	-1.78932	0.0142003	0.0412237
ENSG00000176136	MC5R	melanocortin 5 receptor	3.56514	-1.78923	0.0128574	0.0378232
ENSG00000248100	RP11-709A23.1		7.69049	-1.78245	0.000577382	0.00242767
ENSG00000128285	MCHR1	melanin concentrating hormone receptor 1	2.035	-1.78171	0.0154754	0.0443414
ENSG00000233064	RP3-380B8.4		1.3904	-1.78119	0.0147792	0.0426722
ENSG00000273080	RP11-301O19.1		8.23413	-1.77888	0.000493326	0.00210559
ENSG00000139946	PELI2	pellino E3 ubiquitin protein ligase family member 2	159.653	-1.77791	4.02042e-11	4.53647e-10
ENSG00000154016	GRAP	GRB2 related adaptor protein	85.1633	-1.77762	1.0055e-13	1.40911e-12
ENSG00000257446	ZNF878	zinc finger protein 878	62.1971	-1.77751	1.90213e-07	1.4349e-06
ENSG00000235054	RP5-1166F10.1		1.87501	-1.77652	0.0146352	0.0423226
ENSG00000230823	CBX1P1	chromobox 1 pseudogene 1	3.40806	-1.77498	0.008111	0.0253399
ENSG00000185885	IFITM1	interferon induced transmembrane protein 1	696.475	-1.77478	2.37939e-36	9.9976e-35
ENSG00000158014	SLC30A2	solute carrier family 30 member 2	36.0825	-1.7722	1.48128e-08	1.28015e-07
ENSG00000165868	HSPA12A	heat shock protein family A (Hsp70) member 12A	1407.26	-1.77079	7.45723e-64	7.19788e-62
ENSG00000231464	AC024937.4		4.53083	-1.76945	0.00514637	0.0171384
ENSG00000267151	MIR2117HG	MIR2117 host gene	15.7174	-1.76804	0.000602007	0.00251979
ENSG00000132031	MATN3	matrilin 3	85.4698	-1.76708	1.18063e-15	1.88414e-14
ENSG00000146904	EPHA1	EPH receptor A1	22.5884	-1.7654	0.000229706	0.0010562
ENSG00000100473	COCH	cochlin	5.94899	-1.76402	0.0162552	0.0462558
ENSG00000138316	ADAMTS14	ADAM metallopeptidase with thrombospondin type 1 motif 14	281.406	-1.76184	2.30857e-18	4.42811e-17
ENSG00000117245	KIF17	kinesin family member 17	55.9139	-1.76006	1.77121e-10	1.88359e-09
ENSG00000205861	C1QTNF9B-AS1	Pro-X-Gly collagen triple helix like repeat containing	3.04749	-1.75774	0.012862	0.0378321
ENSG00000174672	BRSK2	BR serine/threonine kinase 2	45.38	-1.75748	6.23305e-10	6.26276e-09
ENSG00000256913	RP1-102E24.6		7.72014	-1.75739	0.00110346	0.00437346
ENSG00000163032	VSNL1	visinin like 1	695.908	-1.75602	7.42029e-47	4.36037e-45
ENSG00000067715	SYT1	synaptotagmin 1	716.11	-1.75567	0.01711	0.0484018
ENSG00000162543	UBXN10	UBX domain protein 10	769.812	-1.75384	6.32229e-14	8.98048e-13
ENSG00000100626	GALNT16	polypeptide N-acetylgalactosaminyltransferase 16	12.6196	-1.751	0.000143027	0.000686952
ENSG00000162643	WDR63	dynein axonemal intermediate chain 3	24.8674	-1.75073	1.35643e-05	7.84416e-05
ENSG00000142599	RERE	arginine-glutamic acid dipeptide repeats	3793.54	-1.75054	1.62791e-24	4.35693e-23
ENSG00000164853	UNCX	UNC homeobox	6.07096	-1.74912	0.0024992	0.00905833
ENSG00000254088	SLC2A3P4	solute carrier family 2 member 3 pseudogene 4	5.98015	-1.74903	0.0022552	0.00827503
ENSG00000251692	PTX4	pentraxin 4	4.04806	-1.74741	0.00851375	0.0264298
ENSG00000223566	TNRC18P2	trinucleotide repeat containing 18 pseudogene 2	2.28641	-1.74739	0.0149439	0.0430804
ENSG00000053918	KCNQ1	potassium voltage-gated channel subfamily Q member 1	7.41928	-1.743	0.0027758	0.0099276
ENSG00000183625	CCR3	C-C motif chemokine receptor 3	165.728	-1.74267	1.49106e-20	3.25191e-19
ENSG00000134871	COL4A2	collagen type IV alpha 2 chain	648.96	-1.74171	3.18127e-15	4.92963e-14
ENSG00000268047	AC018766.6		1.27181	-1.74088	0.0171689	0.048557
ENSG00000226107	AC004383.3		5.50705	-1.74076	0.00814156	0.0254136
ENSG00000064195	DLX3	distal-less homeobox 3	103.137	-1.74069	8.10836e-19	1.6026e-17
ENSG00000242221	PSG2	pregnancy specific beta-1-glycoprotein 2	11.9982	-1.74033	0.00112694	0.0044562
ENSG00000103313	MEFV	MEFV innate immuity regulator, pyrin	83.5524	-1.73876	3.49809e-12	4.35386e-11
ENSG00000225774	SIRPAP1	signal regulatory protein alpha pseudogene 1	18.8286	-1.73686	1.1676e-05	6.8394e-05
ENSG00000176387	HSD11B2	hydroxysteroid 11-beta dehydrogenase 2	34.1737	-1.73623	2.37143e-08	1.99982e-07
ENSG00000180644	PRF1	perforin 1	7816.48	-1.7355	2.54404e-07	1.88889e-06
ENSG00000166866	MYO1A	myosin IA	2.50058	-1.73495	0.0168924	0.0478653
ENSG00000242537	MRE11P1	MRE11 homolog, double strand break repair nuclease pseudogene 1	2.95895	-1.73393	0.0141683	0.0411606
ENSG00000204682	CASC10	MIR1915 host gene	659.549	-1.73338	3.88635e-50	2.51087e-48
ENSG00000171094	ALK	ALK receptor tyrosine kinase	150.583	-1.73291	1.63415e-13	2.2598e-12
ENSG00000197006	METTL9	methyltransferase like 9	7256.83	-1.73283	4.33844e-43	2.32746e-41
ENSG00000101665	SMAD7	SMAD family member 7	507.439	-1.73161	3.62731e-54	2.64178e-52
ENSG00000267677	RP11-27G24.1		4.88039	-1.73053	0.00464588	0.0156561
ENSG00000252690	SCARNA15	small Cajal body-specific RNA 15	4.91328	-1.73004	0.00463627	0.0156303
ENSG00000277459	RP11-732A21.3		23.5021	-1.7292	1.36906e-06	9.15015e-06
ENSG00000188747	NOXA1	NADPH oxidase activator 1	80.4771	-1.72555	1.09852e-11	1.31352e-10
ENSG00000166961	MS4A15	membrane spanning 4-domains A15	27.6327	-1.72492	0.000169153	0.000798079
ENSG00000150347	ARID5B	AT-rich interaction domain 5B	502.372	-1.72437	3.19323e-12	3.98888e-11
ENSG00000184545	DUSP8	dual specificity phosphatase 8	19.6262	-1.723	2.63258e-06	1.69947e-05
ENSG00000235813	RP11-308B5.2		2.38905	-1.72269	0.0173649	0.0490189
ENSG00000235586	AC011247.3		4.39894	-1.72266	0.00668127	0.0214762
ENSG00000169413	RNASE6	ribonuclease A family member k6	20.9934	-1.72137	0.00192848	0.00720601
ENSG00000116990	MYCL	MYCL proto-oncogene, bHLH transcription factor	127.553	-1.71869	2.46472e-12	3.10304e-11
ENSG00000232762	RP4-784A16.4		5.31165	-1.71535	0.00866313	0.0268242
ENSG00000213070	HMGB3P6	high mobility group box 3 pseudogene 6	10.5883	-1.71312	0.000291254	0.00131086
ENSG00000239455	RP11-561O4.1		4.37881	-1.71309	0.00749543	0.0236784
ENSG00000177283	FZD8	frizzled class receptor 8	52.0148	-1.70816	1.826e-10	1.93843e-09
ENSG00000151136	BTBD11	BTB domain containing 11	1236.4	-1.70785	1.17901e-88	1.88909e-86
ENSG00000251463	FKBP4P1	FKBP prolyl isomerase 4 pseudogene 1	2.62684	-1.70638	0.0134652	0.0393798
ENSG00000168135	KCNJ4	potassium inwardly rectifying channel subfamily J member 4	67.3401	-1.7041	4.78331e-11	5.36454e-10
ENSG00000227479	AC124861.1		34.6851	-1.70073	4.94594e-08	4.02815e-07
ENSG00000224361	AC011239.1		6.8113	-1.7	0.00155795	0.00595385
ENSG00000176928	GCNT4	glucosaminyl (N-acetyl) transferase 4	28.9745	-1.6999	7.51633e-07	5.21048e-06
ENSG00000236824	BCYRN1	brain cytoplasmic RNA 1	4.42335	-1.69861	0.00884232	0.0272947
ENSG00000269846	RP4-621N11.2		5.50568	-1.69569	0.00596403	0.0194781
ENSG00000120149	MSX2	msh homeobox 2	580.163	-1.69434	2.4851e-63	2.36075e-61
ENSG00000202337	RNU6-8	RNA, U6 small nuclear 8	15.8383	-1.69233	0.00056014	0.00236515
ENSG00000278635	CTD-2318O12.1		4.47976	-1.69194	0.00968538	0.0295441
ENSG00000184060	ADAP2	ArfGAP with dual PH domains 2	6.15379	-1.69121	0.00605325	0.0197373
ENSG00000267480	RP11-703I16.1		10.8052	-1.69075	0.00101087	0.00403979
ENSG00000231890	DARS-AS1	DARS1 antisense RNA 1	62.8369	-1.68907	9.72781e-12	1.17192e-10
ENSG00000283162	RP11-403F21.4		7.65438	-1.68887	0.00327727	0.0115172
ENSG00000167914	GSDMA	gasdermin A	6.33628	-1.68594	0.00286873	0.010222
ENSG00000196405	EVL	Enah/Vasp-like	125.833	-1.68535	4.98519e-07	3.54479e-06
ENSG00000055163	CYFIP2	cytoplasmic FMR1 interacting protein 2	123.642	-1.68478	1.86499e-09	1.77588e-08
ENSG00000134460	IL2RA	interleukin 2 receptor subunit alpha	8.40218	-1.67939	0.00132093	0.00513046
ENSG00000003249	DBNDD1	dysbindin domain containing 1	332.12	-1.67658	3.50791e-13	4.72849e-12
ENSG00000130653	PNPLA7	patatin like phospholipase domain containing 7	346.792	-1.67612	2.11334e-08	1.7916e-07
ENSG00000223511	RP13-297E16.4		2.64157	-1.67526	0.0163652	0.046536
ENSG00000108387	2004-09-01	selenoprotein P	374.812	-1.67506	1.5207e-35	6.27981e-34
ENSG00000260190	RP11-229P13.25		4.61942	-1.67387	0.00559999	0.0184522
ENSG00000197587	DMBX1	diencephalon/mesencephalon homeobox 1	23.8772	-1.67229	0.000281198	0.00127156
ENSG00000110987	BCL7A	BAF chromatin remodeling complex subunit BCL7A	353.742	-1.67222	1.56315e-38	7.12879e-37
ENSG00000260830	RP11-524O1.4		16.4987	-1.67163	0.00096642	0.00387697
ENSG00000075673	ATP12A	ATPase H+/K+ transporting non-gastric alpha2 subunit	26.5796	-1.67052	5.62669e-05	0.00029309
ENSG00000241095	CYP51A1P1	cytochrome P450 family 51 subfamily A member 1 pseudogene 1	27.31	-1.66916	1.06213e-06	7.18243e-06
ENSG00000263235	RP11-461A8.4		8.87707	-1.66586	0.00117447	0.00462701
ENSG00000259502	RP11-643G16.3		3.45544	-1.66343	0.0174997	0.0493439
ENSG00000213212	NCLP1	nucleolin pseudogene 1	2.63749	-1.66108	0.0174679	0.0492809
ENSG00000259005	RP3-449M8.6		10.0936	-1.66082	0.00143944	0.00554151
ENSG00000213939	RP11-314A20.1		8.23658	-1.65836	0.00125032	0.00488778
ENSG00000143013	LMO4	LIM domain only 4	969.64	-1.65705	6.91563e-102	1.39672e-99
ENSG00000171119	NRTN	neurturin	26.9362	-1.65605	9.16136e-06	5.47177e-05
ENSG00000213590	RP11-229P13.2		2.52507	-1.65563	0.0167038	0.0473976
ENSG00000185442	FAM174B	family with sequence similarity 174 member B	168.156	-1.65086	1.07324e-13	1.50316e-12
ENSG00000273209	RP11-107N15.1		7.40012	-1.64715	0.00403451	0.0138245
ENSG00000270210	RP11-373D23.3		4.26119	-1.64522	0.0114436	0.0341744
ENSG00000101098	RIMS4	regulating synaptic membrane exocytosis 4	80.1111	-1.64487	8.01658e-11	8.83e-10
ENSG00000197852	FAM212B	inka box actin regulator 2	208.075	-1.64306	6.21321e-17	1.0813e-15
ENSG00000254605	RP11-626H12.2		24.5212	-1.64275	9.51278e-05	0.000473943
ENSG00000204128	C2orf72	chromosome 2 open reading frame 72	57.4541	-1.64089	2.57294e-07	1.90917e-06
ENSG00000162738	VANGL2	VANGL planar cell polarity protein 2	8.01078	-1.63968	0.000957997	0.00384653
ENSG00000019186	CYP24A1	cytochrome P450 family 24 subfamily A member 1	136.208	-1.63729	1.23416e-07	9.56523e-07
ENSG00000141314	RHBDL3	rhomboid like 3	112.101	-1.6323	1.4613e-06	9.72878e-06
ENSG00000198944	SOWAHA	sosondowah ankyrin repeat domain family member A	50.0318	-1.63147	3.98711e-06	2.51512e-05
ENSG00000258593	CTD-3051D23.4		3.10428	-1.63101	0.0168898	0.0478635
ENSG00000113657	DPYSL3	dihydropyrimidinase like 3	99.0559	-1.63028	3.92642e-05	0.000210454
ENSG00000187980	PLA2G2C	phospholipase A2 group IIC	4.68898	-1.62961	0.00945523	0.0289266
ENSG00000179388	EGR3	early growth response 3	683.652	-1.62733	1.51625e-10	1.62106e-09
ENSG00000006042	TMEM98	transmembrane protein 98	1090.36	-1.62651	3.51295e-65	3.46026e-63
ENSG00000174460	ZCCHC12	zinc finger CCHC-type containing 12	41.8586	-1.62603	1.35195e-05	7.82015e-05
ENSG00000227799	AC012358.4		19.926	-1.62415	2.64392e-06	1.70588e-05
ENSG00000175600	SUGCT	succinyl-CoA:glutarate-CoA transferase	157.911	-1.62278	2.17128e-11	2.52466e-10
ENSG00000206538	VGLL3	vestigial like family member 3	3.62786	-1.6201	0.0146959	0.0424568
ENSG00000164920	OSR2	odd-skipped related transciption factor 2	106.49	-1.61402	1.54716e-15	2.44796e-14
ENSG00000157851	DPYSL5	dihydropyrimidinase like 5	792.68	-1.61343	8.336e-14	1.17644e-12
ENSG00000256616	RP11-815J4.6		3.50298	-1.61249	0.0136675	0.0398889
ENSG00000009790	TRAF3IP3	TRAF3 interacting protein 3	10.3819	-1.60979	0.000393181	0.00171907
ENSG00000132010	ZNF20	zinc finger protein 20	21.76	-1.60748	2.45366e-06	1.59081e-05
ENSG00000236519	LINC01424	long intergenic non-protein coding RNA 1424	9.71834	-1.60711	0.00192343	0.00719164
ENSG00000225986	UBXN10-AS1	phospholipase A2 group IIC	40.719	-1.60548	7.5851e-07	5.25513e-06
ENSG00000163947	ARHGEF3	Rho guanine nucleotide exchange factor 3	2281.23	-1.6054	7.62646e-11	8.41185e-10
ENSG00000236901	MIR600HG	MIR600 host gene	52.0648	-1.60126	3.85093e-09	3.55564e-08
ENSG00000186166	CCDC84	centrosomal AT-AC splicing factor	684.961	-1.60095	9.98239e-50	6.39778e-48
ENSG00000073910	FRY	FRY microtubule binding protein	358.665	-1.6006	7.04674e-11	7.82631e-10
ENSG00000186517	ARHGAP30	Rho GTPase activating protein 30	21.1729	-1.59954	0.00446261	0.0151062
ENSG00000169213	RAB3B	RAB3B, member RAS oncogene family	1357.25	-1.59825	6.78878e-21	1.50379e-19
ENSG00000140836	ZFHX3	zinc finger homeobox 3	1523.43	-1.59517	8.3453e-25	2.2689e-23
ENSG00000249502	AC006160.5		4.14813	-1.59409	0.0151678	0.0436265
ENSG00000266865	RP11-848P1.9		4.54402	-1.59355	0.0110085	0.0330269
ENSG00000257195	HNRNPA1P50	heterogeneous nuclear ribonucleoprotein A1 pseudogene 50	8.96432	-1.59341	0.00164981	0.00626406
ENSG00000137193	PIM1	Pim-1 proto-oncogene, serine/threonine kinase	675.028	-1.59143	2.23359e-38	1.01287e-36
ENSG00000175147	TMEM51-AS1	TMEM51 antisense RNA 1	4.19416	-1.58847	0.0163458	0.0464863
ENSG00000276529	AP001505.10		29.9646	-1.58752	4.00508e-07	2.88803e-06
ENSG00000274356	RP11-216L13.21		4.88221	-1.58667	0.00750042	0.0236841
ENSG00000228648	RP11-568A7.2		7.05221	-1.5848	0.0115437	0.0344391
ENSG00000229956	ZRANB2-AS2	ZRANB2 antisense RNA 2 (head to head)	4.01803	-1.58371	0.0143213	0.0415196
ENSG00000168077	SCARA3	scavenger receptor class A member 3	1179.52	-1.57887	1.81942e-11	2.12788e-10
ENSG00000173598	NUDT4	nudix hydrolase 4	4301.43	-1.57699	1.12361e-118	3.14011e-116
ENSG00000215458	AATBC	apoptosis associated transcript in bladder cancer	10.2577	-1.57633	0.00342912	0.011986
ENSG00000273373	RP5-1074L1.4		40.3073	-1.57614	3.98588e-07	2.87591e-06
ENSG00000265273	PGDP1	phosphogluconate dehydrogenase pseudogene 1	9.43334	-1.57434	0.00214145	0.00790959
ENSG00000206557	TRIM71	tripartite motif containing 71	53.3631	-1.57384	3.67746e-07	2.66538e-06
ENSG00000055118	KCNH2	potassium voltage-gated channel subfamily H member 2	23.4436	-1.57181	8.7918e-06	5.26413e-05
ENSG00000266648	SETP3	SET pseudogene 3	4.4619	-1.57143	0.0125675	0.0370793
ENSG00000180767	CHST13	carbohydrate sulfotransferase 13	1142.81	-1.5692	2.91815e-17	5.26142e-16
ENSG00000226851	AC004112.4		4.3545	-1.56631	0.0111498	0.0333967
ENSG00000182103	FAM181B	family with sequence similarity 181 member B	7.88348	-1.56353	0.0097202	0.0296128
ENSG00000139323	POC1B	POC1 centriolar protein B	2061.13	-1.56219	8.46424e-29	2.68377e-27
ENSG00000176383	B3GNT4	UDP-GlcNAc:betaGal beta-1,3-N-acetylglucosaminyltransferase 4	10.7021	-1.55842	0.000869443	0.00352144
ENSG00000068615	REEP1	receptor accessory protein 1	143.569	-1.55821	5.98893e-10	6.03766e-09
ENSG00000275395	FCGBP	Fc fragment of IgG binding protein	18.9175	-1.5575	0.000329365	0.00146537
ENSG00000262877	RP11-1055B8.4		6.40414	-1.5575	0.00652538	0.0210766
ENSG00000133488	SEC14L4	SEC14 like lipid binding 4	378.693	-1.55484	2.45824e-32	8.91122e-31
ENSG00000116991	SIPA1L2	signal induced proliferation associated 1 like 2	411.583	-1.55246	3.47988e-16	5.76795e-15
ENSG00000251348	HSPD1P11	heat shock protein family D (Hsp60) member 1 pseudogene 11	5.21357	-1.54933	0.0172309	0.0487036
ENSG00000250787	HMGN1P17	high mobility group nucleosome binding domain 1 pseudogene 17	3.88138	-1.54757	0.016032	0.0457128
ENSG00000134072	CAMK1	calcium/calmodulin dependent protein kinase I	94.2516	-1.54359	1.85738e-12	2.36066e-11
ENSG00000244588	RAD21L1	RAD21 cohesin complex component like 1	68.1595	-1.53941	4.59059e-08	3.75784e-07
ENSG00000274695	RP11-21K12.3		5.16224	-1.53857	0.0170281	0.0481928
ENSG00000148204	CRB2	crumbs cell polarity complex component 2	63.7224	-1.53825	7.06058e-05	0.000360131
ENSG00000230596	GPAA1P2	glycosylphosphatidylinositol anchor attachment 1 pseudogene 2	14.2012	-1.52474	0.00146227	0.00562306
ENSG00000197149	RP11-452G18.2		6.00401	-1.52381	0.0132851	0.0389195
ENSG00000250934	RP11-71E19.1		24.1711	-1.52326	8.37596e-06	5.04152e-05
ENSG00000225568	RP11-384B12.3		9.30069	-1.52299	0.00421356	0.0143603
ENSG00000255734	HNRNPABP1	heterogeneous nuclear ribonucleoprotein A/B pseudogene 1	9.48786	-1.5221	0.00173376	0.00654763
ENSG00000089692	LAG3	lymphocyte activating 3	21.4034	-1.51869	4.21317e-05	0.000224273
ENSG00000171310	CHST11	carbohydrate sulfotransferase 11	4901.1	-1.51609	1.98407e-36	8.38051e-35
ENSG00000166224	SGPL1	sphingosine-1-phosphate lyase 1	2467.63	-1.51418	2.0196e-63	1.92616e-61
ENSG00000182264	IZUMO1	izumo sperm-egg fusion 1	4.80548	-1.51402	0.014249	0.0413499
ENSG00000230221	RP11-173G21.1		6.72429	-1.51271	0.00780394	0.0245176
ENSG00000171388	APLN	apelin	181.143	-1.50645	3.51804e-06	2.23566e-05
ENSG00000167011	NAT16	N-acetyltransferase 16 (putative)	49.2262	-1.50376	8.91818e-05	0.00044682
ENSG00000273117	AC144652.1		75.2552	-1.50272	4.50623e-10	4.59577e-09
ENSG00000122035	RASL11A	RAS like family 11 member A	83.4304	-1.49859	1.17136e-09	1.13823e-08
ENSG00000188760	TMEM198	transmembrane protein 198	488.535	-1.49834	1.86306e-26	5.39479e-25
ENSG00000243014	PTMAP8	prothymosin alpha pseudogene 8	13.1346	-1.49785	0.000550087	0.00232596
ENSG00000272141	RP11-465B22.8		13.8769	-1.49758	0.0122221	0.0362246
ENSG00000198142	SOWAHC	sosondowah ankyrin repeat domain family member C	1187.26	-1.49666	1.26019e-55	9.7701e-54
ENSG00000254428	RP11-110I1.11		23.2549	-1.49654	0.000716112	0.0029557
ENSG00000053254	FOXN3	forkhead box N3	2915.35	-1.49588	3.77656e-18	7.14692e-17
ENSG00000006652	IFRD1	interferon related developmental regulator 1	6565.65	-1.49352	1.82882e-29	5.98827e-28
ENSG00000149609	C20orf144	chromosome 20 open reading frame 144	16.3828	-1.49342	0.00136846	0.00529877
ENSG00000271888	RP11-560J1.2		5.35551	-1.49338	0.0161879	0.0460971
ENSG00000139112	GABARAPL1	GABA type A receptor associated protein like 1	4694.27	-1.4914	2.07701e-15	3.26908e-14
ENSG00000170577	SIX2	SIX homeobox 2	29.5732	-1.4899	1.7193e-05	9.78954e-05
ENSG00000130768	SMPDL3B	sphingomyelin phosphodiesterase acid like 3B	53.9772	-1.48863	0.000203833	0.000945557
ENSG00000179859	AC025335.1		1321.28	-1.48821	2.31142e-18	4.43003e-17
ENSG00000255220	DDX18P5	DEAD-box helicase 18 pseudogene 5	7.41898	-1.48722	0.003901	0.0134149
ENSG00000243479	MNX1-AS1	MNX1 antisense RNA 1 (head to head)	116.747	-1.48399	9.0115e-17	1.55256e-15
ENSG00000101210	EEF1A2	eukaryotic translation elongation factor 1 alpha 2	2168.38	-1.47979	6.0143e-21	1.3384e-19
ENSG00000228612	HK2P1	hexokinase 2 pseudogene 1	4.12046	-1.47803	0.017606	0.0496005
ENSG00000230724	LINC01001	long intergenic non-protein coding RNA 1001	12.4254	-1.47727	0.00296408	0.0105242
ENSG00000279649	RP11-96D1.8		12.19	-1.47724	0.00195542	0.00729193
ENSG00000251000	AC008592.3		22.2613	-1.47706	2.41366e-05	0.000134003
ENSG00000250770	RP5-1063M23.3		52.5033	-1.47676	3.32724e-10	3.45579e-09
ENSG00000185818	NAT8L	N-acetyltransferase 8 like	255.904	-1.47579	7.55719e-13	9.94686e-12
ENSG00000260494	AC002310.10		4.68011	-1.47562	0.0165018	0.0468687
ENSG00000153165	RGPD3	RANBP2 like and GRIP domain containing 3	59.4556	-1.47271	3.0445e-10	3.17034e-09
ENSG00000135119	RNFT2	ring finger protein, transmembrane 2	83.7212	-1.47261	4.34899e-11	4.89113e-10
ENSG00000081059	TCF7	transcription factor 7	2174.27	-1.4726	3.40995e-17	6.11146e-16
ENSG00000255980	AP000439.1		5.98411	-1.47214	0.00907438	0.0279214
ENSG00000261572	RP11-384L8.1		97.302	-1.47069	6.34716e-11	7.0755e-10
ENSG00000243819	RN7SL832P	RNA, 7SL, cytoplasmic 832, pseudogene	11.2024	-1.47	0.00211011	0.00780463
ENSG00000227453	HNRNPA1P63	heterogeneous nuclear ribonucleoprotein A1 pseudogene 63	6.60724	-1.46948	0.0112442	0.0336585
ENSG00000119411	BSPRY	B-box and SPRY domain containing	6.28824	-1.46877	0.0151032	0.043477
ENSG00000228008	CTD-2330K9.3		5.61059	-1.46708	0.0136441	0.0398301
ENSG00000140406	MESDC1	talin rod domain containing 1	1181.69	-1.46573	6.06637e-27	1.79114e-25
ENSG00000249647	C5orf66-AS2	C5orf66 antisense RNA 2	19.0948	-1.46533	0.000259479	0.00118246
ENSG00000103064	SLC7A6	solute carrier family 7 member 6	699.552	-1.46274	7.57503e-28	2.29871e-26
ENSG00000172348	RCAN2	regulator of calcineurin 2	11.4292	-1.46244	0.00441043	0.0149402
ENSG00000076641	PAG1	phosphoprotein membrane anchor with glycosphingolipid microdomains 1	242.793	-1.46142	0.00107949	0.00428904
ENSG00000159247	TUBBP5	tubulin beta pseudogene 5	47.2354	-1.46088	9.74994e-05	0.000485155
ENSG00000196208	GREB1	growth regulating estrogen receptor binding 1	70.3526	-1.4598	1.99354e-07	1.49961e-06
ENSG00000172548	NIPAL4	NIPA like domain containing 4	128.381	-1.45914	2.54593e-06	1.64664e-05
ENSG00000132819	RBM38	RNA binding motif protein 38	2086.53	-1.45806	1.46289e-33	5.58967e-32
ENSG00000135898	GPR55	G protein-coupled receptor 55	110.83	-1.45729	3.71112e-14	5.32496e-13
ENSG00000265574	WDR45BP1	WD repeat domain 45B pseudogene 1	8.55137	-1.4535	0.00893891	0.0275703
ENSG00000120057	SFRP5	secreted frizzled related protein 5	154.193	-1.45334	0.00688279	0.0220238
ENSG00000119866	BCL11A	BAF chromatin remodeling complex subunit BCL11A	17.994	-1.4527	0.00037027	0.00162778
ENSG00000140332	TLE3	TLE family member 3, transcriptional corepressor	4041.33	-1.45242	1.02638e-61	9.34395e-60
ENSG00000233588	CYP51A1P2	cytochrome P450 family 51 subfamily A member 1 pseudogene 2	24.6537	-1.45101	2.16456e-05	0.000121012
ENSG00000184489	PTP4A3	protein tyrosine phosphatase 4A3	48.5014	-1.45098	1.21038e-07	9.39913e-07
ENSG00000154330	PGM5	phosphoglucomutase 5	33.6015	-1.44553	3.30477e-05	0.000179212
ENSG00000071564	TCF3	transcription factor 3	2831.64	-1.44433	9.87416e-34	3.82767e-32
ENSG00000073849	ST6GAL1	ST6 beta-galactoside alpha-2,6-sialyltransferase 1	507.362	-1.44394	5.0982e-09	4.64129e-08
ENSG00000260047	BCAP31P2	B cell receptor associated protein 31 pseudogene 2	5.38358	-1.44382	0.0114159	0.0341087
ENSG00000114251	WNT5A	Wnt family member 5A	6876.47	-1.44247	3.15367e-24	8.28364e-23
ENSG00000134317	GRHL1	grainyhead like transcription factor 1	151.297	-1.44226	2.44457e-15	3.82754e-14
ENSG00000228705	LINC00659	long intergenic non-protein coding RNA 659	102.228	-1.43796	4.14901e-15	6.35547e-14
ENSG00000118263	KLF7	Kruppel like factor 7	612.968	-1.43753	2.62705e-33	9.95876e-32
ENSG00000272277	RP1-40E16.12		9.46413	-1.43583	0.00274342	0.00982206
ENSG00000230400	RP11-359G22.2		13.0311	-1.43539	0.000507253	0.0021612
ENSG00000159166	LAD1	ladinin 1	51.8872	-1.4346	3.39124e-06	2.1585e-05
ENSG00000164778	EN2	engrailed homeobox 2	1497.21	-1.43439	2.56995e-50	1.67843e-48
ENSG00000270344	RP11-734K2.4	POC1B antisense RNA 1	56.7898	-1.43317	4.94628e-10	5.01403e-09
ENSG00000172175	MALT1	MALT1 paracaspase	2409.75	-1.42861	1.45449e-29	4.78865e-28
ENSG00000148677	ANKRD1	ankyrin repeat domain 1	8563.33	-1.4279	1.16064e-15	1.85347e-14
ENSG00000164120	HPGD	15-hydroxyprostaglandin dehydrogenase	967.839	-1.42474	0.00388611	0.0133728
ENSG00000251259	AC004069.2		30.8621	-1.42182	9.67988e-07	6.59986e-06
ENSG00000204791	SMPD5	sphingomyelin phosphodiesterase 5 (pseudogene)	34.4512	-1.42096	2.53423e-05	0.000140179
ENSG00000182175	RGMA	repulsive guidance molecule BMP co-receptor a	24.6784	-1.41839	4.21312e-05	0.000224273
ENSG00000205456	TP53TG3D	TP53 target 3D	13.525	-1.41811	0.00123477	0.00483328
ENSG00000146233	CYP39A1	cytochrome P450 family 39 subfamily A member 1	37.3286	-1.41695	2.15568e-06	1.40596e-05
ENSG00000272250	RP11-346C20.4		6.87443	-1.41287	0.013999	0.0407328
ENSG00000003989	SLC7A2	solute carrier family 7 member 2	246.75	-1.41279	0.00156924	0.0059932
ENSG00000257270	RP11-521B24.5		32.2001	-1.41229	8.19175e-05	0.000413181
ENSG00000175414	ARL10	ADP ribosylation factor like GTPase 10	59.617	-1.41042	6.5239e-08	5.22477e-07
ENSG00000261189	RP3-512B11.3		105.881	-1.40819	3.65568e-17	6.51785e-16
ENSG00000266235	MIR3176	microRNA 3176	10.317	-1.40772	0.00339342	0.0118836
ENSG00000133985	TTC9	tetratricopeptide repeat domain 9	776.89	-1.406	3.80651e-11	4.31333e-10
ENSG00000166257	SCN3B	sodium voltage-gated channel beta subunit 3	16.1782	-1.40296	0.000796695	0.0032531
ENSG00000225756	DBH-AS1	DBH antisense RNA 1	17.247	-1.40142	0.00141356	0.00544883
ENSG00000226535	RP11-417L14.1		16.825	-1.40081	0.000167456	0.000791005
ENSG00000109265	KIAA1211	capping protein inhibiting regulator of actin dynamics	201.482	-1.39973	1.42355e-21	3.25844e-20
ENSG00000177822	AC108142.1		137.438	-1.39847	1.47792e-09	1.42082e-08
ENSG00000170412	GPRC5C	G protein-coupled receptor class C group 5 member C	1894.32	-1.39618	1.98045e-21	4.50741e-20
ENSG00000119772	DNMT3A	DNA methyltransferase 3 alpha	368.209	-1.39389	1.49064e-24	4.00739e-23
ENSG00000157388	CACNA1D	calcium voltage-gated channel subunit alpha1 D	41.4035	-1.39332	1.60597e-06	1.06301e-05
ENSG00000128918	ALDH1A2	aldehyde dehydrogenase 1 family member A2	6.28989	-1.39323	0.0152118	0.0437165
ENSG00000166398	KIAA0355	granule associated Rac and RHOG effector 1	699.563	-1.39144	6.71687e-26	1.89698e-24
ENSG00000237575	PYY2	peptide YY 2 (pseudogene)	9.95797	-1.39031	0.00664441	0.0213806
ENSG00000276384	RP11-186B7.7		9.424	-1.38865	0.00613732	0.0199735
ENSG00000116833	NR5A2	nuclear receptor subfamily 5 group A member 2	15.2061	-1.3883	0.00515421	0.0171555
ENSG00000214955	AP000318.2		6.20979	-1.38815	0.0147547	0.0426116
ENSG00000119121	TRPM6	transient receptor potential cation channel subfamily M member 6	19.4292	-1.3878	0.0011766	0.00463276
ENSG00000124249	KCNK15	potassium two pore domain channel subfamily K member 15	23.083	-1.38779	0.00014083	0.000676805
ENSG00000260196	RP1-239B22.5		98.4876	-1.38381	5.46084e-12	6.69963e-11
ENSG00000159640	ACE	angiotensin I converting enzyme	53.9406	-1.38078	0.000491329	0.00209819
ENSG00000269737	RP11-345P4.6		21.5144	-1.38053	0.000704033	0.0029105
ENSG00000196872	KIAA1211L	CRACD like	16.2445	-1.37465	0.00376825	0.0130274
ENSG00000102554	KLF5	Kruppel like factor 5	2127.52	-1.37362	1.47821e-14	2.17825e-13
ENSG00000233203	RP11-67L3.4		21.1992	-1.37009	0.000343476	0.00152168
ENSG00000261614	CSDAP1	Y-box binding protein 3 pseudogene 1	16.8216	-1.3696	0.00131375	0.00510834
ENSG00000168765	GSTM4	glutathione S-transferase mu 4	1568.14	-1.36873	4.61195e-10	4.70075e-09
ENSG00000271933	RP11-338I21.1		7.84789	-1.3687	0.00832468	0.0259333
ENSG00000198208	RPS6KL1	ribosomal protein S6 kinase like 1	138.342	-1.36688	7.46829e-10	7.40787e-09
ENSG00000273335	RP11-61L19.2		11.7278	-1.36494	0.00756623	0.0238581
ENSG00000167306	MYO5B	myosin VB	175.262	-1.3642	4.20643e-17	7.44458e-16
ENSG00000266028	SRGAP2	SLIT-ROBO Rho GTPase activating protein 2	2933.39	-1.36388	5.29241e-23	1.30862e-21
ENSG00000110723	EXPH5	exophilin 5	595.309	-1.3599	8.16895e-19	1.61325e-17
ENSG00000198743	SLC5A3	solute carrier family 5 member 3	10372.9	-1.35405	9.00449e-05	0.000450956
ENSG00000270933	CTD-2227E11.1		8.13793	-1.35347	0.0173508	0.0489907
ENSG00000119280	C1orf198	chromosome 1 open reading frame 198	1459.12	-1.35319	7.60286e-59	6.47968e-57
ENSG00000178623	GPR35	G protein-coupled receptor 35	194.45	-1.35235	5.73321e-06	3.52951e-05
ENSG00000179348	GATA2	GATA binding protein 2	760.971	-1.35133	1.28246e-20	2.80972e-19
ENSG00000107099	DOCK8	dedicator of cytokinesis 8	79.0682	-1.35126	1.47829e-06	9.83099e-06
ENSG00000157021	FAM92A1P1	CIBAR1 pseudogene 1	18.9732	-1.34998	0.000140237	0.000674363
ENSG00000170689	HOXB9	homeobox B9	1108.24	-1.34675	3.20484e-15	4.96296e-14
ENSG00000187867	PALM3	paralemmin 3	98.8588	-1.34655	1.60693e-14	2.36069e-13
ENSG00000267497	NFE2L3P1	nuclear factor, erythroid 2 like 3 pseudogene 1	46.0231	-1.34466	3.67194e-08	3.0442e-07
ENSG00000135454	B4GALNT1	beta-1,4-N-acetyl-galactosaminyltransferase 1	189.83	-1.34187	1.2946e-17	2.37696e-16
ENSG00000228594	FNDC10	fibronectin type III domain containing 10	58.8449	-1.34142	0.000958032	0.00384653
ENSG00000198835	GJC2	gap junction protein gamma 2	47.1265	-1.34138	2.32593e-05	0.000129521
ENSG00000264451	RP11-433M22.2		8.30255	-1.33885	0.0127422	0.03753
ENSG00000050748	MAPK9	mitogen-activated protein kinase 9	3193.09	-1.33844	2.26499e-105	5.08756e-103
ENSG00000114631	PODXL2	podocalyxin like 2	724.139	-1.33678	2.01697e-33	7.6581e-32
ENSG00000183010	PYCR1	pyrroline-5-carboxylate reductase 1	626.024	-1.33665	1.16319e-35	4.82836e-34
ENSG00000231989	PPP1R2P3	PPP1R2 family member B	75.8841	-1.33649	2.1129e-08	1.7916e-07
ENSG00000140451	PIF1	PIF1 5'-to-3' DNA helicase	349.623	-1.33468	7.19085e-09	6.43189e-08
ENSG00000142449	FBN3	fibrillin 3	15.6165	-1.33368	0.00197204	0.00734594
ENSG00000273391	RP11-634H22.1		16.7948	-1.33352	0.000950205	0.00382213
ENSG00000120068	HOXB8	homeobox B8	3336.92	-1.33348	3.11366e-13	4.20887e-12
ENSG00000243364	EFNA4	ephrin A4	257.051	-1.33325	6.83402e-23	1.68115e-21
ENSG00000133069	TMCC2	transmembrane and coiled-coil domain family 2	307.689	-1.32673	4.22975e-17	7.47484e-16
ENSG00000158528	PPP1R9A	protein phosphatase 1 regulatory subunit 9A	635.111	-1.32656	2.99861e-29	9.72587e-28
ENSG00000134256	CD101	CD101 molecule	9.65359	-1.3264	0.0124324	0.0367511
ENSG00000246465	RP11-57A19.2		24.4449	-1.3259	0.000136489	0.000657784
ENSG00000183496	MEX3B	mex-3 RNA binding family member B	178	-1.32525	1.67987e-20	3.65375e-19
ENSG00000227470	AC073415.2		6.77828	-1.32513	0.0124693	0.0368392
ENSG00000135048	TMEM2	cell migration inducing hyaluronidase 2	4386.75	-1.32255	1.80583e-30	6.16495e-29
ENSG00000170049	KCNAB3	potassium voltage-gated channel subfamily A regulatory beta subunit 3	52.6141	-1.32094	1.57487e-05	9.02491e-05
ENSG00000164951	PDP1	pyruvate dehyrogenase phosphatase catalytic subunit 1	7179.92	-1.32083	6.7348e-21	1.49321e-19
ENSG00000106236	NPTX2	neuronal pentraxin 2	1775.11	-1.31964	3.0867e-15	4.78927e-14
ENSG00000177112	MRVI1-AS1	IRAG1 antisense RNA 1	8.02178	-1.31874	0.00825192	0.02573
ENSG00000123999	INHA	inhibin subunit alpha	17.5716	-1.31771	0.000986394	0.00395051
ENSG00000188211	NCR3LG1	natural killer cell cytotoxicity receptor 3 ligand 1	245.168	-1.31765	3.06991e-05	0.000167193
ENSG00000141854	MISP3	MISP family member 3	126.483	-1.31624	1.69684e-06	1.12038e-05
ENSG00000215311	NPM1P12	nucleophosmin 1 pseudogene 12	8.00303	-1.31229	0.0100651	0.0305398
ENSG00000196421	LINC00176	chromosome 20 open reading frame 204	10.686	-1.31213	0.00535125	0.0177278
ENSG00000132964	CDK8	cyclin dependent kinase 8	1807.29	-1.31175	2.12154e-08	1.79793e-07
ENSG00000272899	RP11-309L24.4		20.037	-1.31111	0.000534826	0.00226822
ENSG00000112039	FANCE	FA complementation group E	389.679	-1.30929	2.15043e-20	4.63945e-19
ENSG00000182272	B4GALNT4	beta-1,4-N-acetyl-galactosaminyltransferase 4	317.629	-1.30845	3.09535e-12	3.87466e-11
ENSG00000120833	SOCS2	suppressor of cytokine signaling 2	352.629	-1.30822	7.69013e-15	1.1566e-13
ENSG00000042286	AIFM2	apoptosis inducing factor mitochondria associated 2	2564.29	-1.30528	4.12075e-30	1.38903e-28
ENSG00000188322	SBK1	SH3 domain binding kinase 1	42.8932	-1.30518	6.07359e-05	0.000313785
ENSG00000271862	RP11-343L5.2		13.0281	-1.30483	0.00147662	0.00566918
ENSG00000264575	LINC00526	long intergenic non-protein coding RNA 526	18.0047	-1.30207	0.000202459	0.000939362
ENSG00000087095	NLK	nemo like kinase	1401.09	-1.29814	3.06619e-32	1.10816e-30
ENSG00000214184	GCC2-AS1	GCC2 antisense RNA 1	17.3129	-1.29796	0.000936851	0.00376968
ENSG00000127129	EDN2	endothelin 2	51.3637	-1.29674	7.76694e-05	0.000393903
ENSG00000132563	REEP2	receptor accessory protein 2	304.585	-1.29658	5.96083e-18	1.11315e-16
ENSG00000148429	USP6NL	USP6 N-terminal like	1411.38	-1.296	2.17969e-38	9.9217e-37
ENSG00000162174	ASRGL1	asparaginase and isoaspartyl peptidase 1	192.594	-1.29354	1.5953e-18	3.08956e-17
ENSG00000229145	ACTBP1	ACTB pseudogene 1	33.2775	-1.29202	0.00118844	0.00467403
ENSG00000111335	OAS2	2'-5'-oligoadenylate synthetase 2	209.25	-1.29076	6.14569e-06	3.76608e-05
ENSG00000146205	ANO7	anoctamin 7	74.6214	-1.28916	1.13093e-10	1.22601e-09
ENSG00000007402	CACNA2D2	calcium voltage-gated channel auxiliary subunit alpha2delta 2	41.6965	-1.28577	0.000568633	0.00239637
ENSG00000105088	OLFM2	olfactomedin 2	6.13072	-1.2857	0.0159132	0.0454172
ENSG00000173320	STOX2	storkhead box 2	171.03	-1.27983	6.83149e-10	6.81559e-09
ENSG00000178184	PARD6G	par-6 family cell polarity regulator gamma	45.0615	-1.27972	1.33536e-05	7.73536e-05
ENSG00000104549	SQLE	squalene epoxidase	2310.49	-1.27963	3.14126e-37	1.3677e-35
ENSG00000099625	CBARP	CACN subunit beta associated regulatory protein	112.967	-1.27844	3.31297e-15	5.11721e-14
ENSG00000151692	RNF144A	ring finger protein 144A	243.703	-1.27757	0.0104056	0.0314577
ENSG00000233101	HOXB-AS3	HOXB cluster antisense RNA 3	921.096	-1.27406	1.51665e-13	2.10214e-12
ENSG00000100116	GCAT	glycine C-acetyltransferase	152.869	-1.27315	2.70981e-07	2.00455e-06
ENSG00000233569	RP11-500B12.1		63.2061	-1.27089	0.00042289	0.0018356
ENSG00000232237	ASCL5	achaete-scute family bHLH transcription factor 5	7.38223	-1.2701	0.0135514	0.039594
ENSG00000180855	ZNF443	zinc finger protein 443	164.845	-1.26702	1.54926e-17	2.8294e-16
ENSG00000196372	ASB13	ankyrin repeat and SOCS box containing 13	1026.13	-1.26614	4.65337e-40	2.25482e-38
ENSG00000260708	CTA-29F11.1		129.239	-1.2645	1.56144e-08	1.34459e-07
ENSG00000267296	CEBPA-AS1	CEBPA divergent transcript	18.9233	-1.26306	0.00240845	0.00877957
ENSG00000183092	BEGAIN	brain enriched guanylate kinase associated	62.3063	-1.26303	4.51755e-07	3.23428e-06
ENSG00000165816	VWA2	von Willebrand factor A domain containing 2	210.735	-1.26215	1.56434e-06	1.03659e-05
ENSG00000137261	KIAA0319	KIAA0319	17.3667	-1.26067	0.00105479	0.00419786
ENSG00000020633	RUNX3	RUNX family transcription factor 3	1509.26	-1.26015	1.58984e-30	5.44304e-29
ENSG00000164211	STARD4	StAR related lipid transfer domain containing 4	3726.51	-1.25982	6.36684e-62	5.86286e-60
ENSG00000159164	SV2A	synaptic vesicle glycoprotein 2A	252.927	-1.25967	4.95005e-13	6.60574e-12
ENSG00000106852	LHX6	LIM homeobox 6	458.635	-1.25828	5.89572e-18	1.10185e-16
ENSG00000163637	PRICKLE2	prickle planar cell polarity protein 2	12.6829	-1.25672	0.0029615	0.0105166
ENSG00000272255	CTD-3224K15.3		11.8325	-1.2555	0.0132838	0.0389195
ENSG00000101928	MOSPD1	motile sperm domain containing 1	2598.91	-1.25515	2.56845e-22	6.11794e-21
ENSG00000272767	JMJD1C-AS1	JMJD1C antisense RNA 1	8.2967	-1.25494	0.0166873	0.0473565
ENSG00000255142	AP006621.6		11.6431	-1.25227	0.00802716	0.0251171
ENSG00000011347	SYT7	synaptotagmin 7	164.745	-1.25194	2.5512e-15	3.98931e-14
ENSG00000249574	AC226118.1		9.68678	-1.2497	0.0172364	0.0487136
ENSG00000112394	SLC16A10	solute carrier family 16 member 10	134.272	-1.24901	3.34727e-09	3.11091e-08
ENSG00000170454	KRT75	keratin 75	17.6412	-1.24855	0.0115138	0.0343628
ENSG00000281912	LINC01144	long intergenic non-protein coding RNA 1144	17.7446	-1.24827	0.00705405	0.022494
ENSG00000257252	RP11-486A14.2		26.2411	-1.24787	7.86976e-05	0.000398529
ENSG00000095587	TLL2	tolloid like 2	64.9481	-1.24717	6.44149e-09	5.80048e-08
ENSG00000138771	SHROOM3	shroom family member 3	5699.77	-1.24598	1.21503e-40	6.02104e-39
ENSG00000229251	HNRNPA1P8	heterogeneous nuclear ribonucleoprotein A1 pseudogene 8	59.3988	-1.24535	6.34492e-09	5.7178e-08
ENSG00000155465	SLC7A7	solute carrier family 7 member 7	841.747	-1.24504	1.12038e-10	1.21568e-09
ENSG00000114115	RBP1	retinol binding protein 1	16871.7	-1.24442	5.90202e-11	6.59151e-10
ENSG00000156206	CFAP161	cilia and flagella associated protein 161	14.3225	-1.24233	0.0031063	0.0109752
ENSG00000065675	PRKCQ	protein kinase C theta	133.45	-1.24111	5.61726e-06	3.46167e-05
ENSG00000125850	OVOL2	ovo like zinc finger 2	9.05702	-1.24053	0.0158695	0.0453085
ENSG00000274270	RP11-34F20.7		15.5189	-1.24028	0.00172608	0.00651967
ENSG00000146094	DOK3	docking protein 3	89.1434	-1.24019	4.4767e-07	3.20694e-06
ENSG00000232134	RPS15AP12	ribosomal protein S15a pseudogene 12	20.6583	-1.24017	0.00186845	0.00700676
ENSG00000121957	GPSM2	G protein signaling modulator 2	2306.93	-1.23812	9.06376e-11	9.92882e-10
ENSG00000268234	FKBP4P6	FKBP prolyl isomerase 4 pseudogene 6	9.24056	-1.23783	0.00695713	0.0222291
ENSG00000197959	DNM3	dynamin 3	116.123	-1.23761	7.84965e-07	5.42746e-06
ENSG00000205129	C4orf47	chromosome 4 open reading frame 47	8.51926	-1.23403	0.0135687	0.0396363
ENSG00000139044	B4GALNT3	beta-1,4-N-acetyl-galactosaminyltransferase 3	427.452	-1.23357	0.00556032	0.018339
ENSG00000188015	S100A3	S100 calcium binding protein A3	1567.06	-1.23354	1.59533e-16	2.70587e-15
ENSG00000214558	RP11-74E24.2		20.4037	-1.23096	0.000927418	0.00373485
ENSG00000157445	CACNA2D3	calcium voltage-gated channel auxiliary subunit alpha2delta 3	43.7501	-1.22973	1.38585e-05	8.00663e-05
ENSG00000236008	AC011747.4		39.6472	-1.22953	0.000952629	0.00382996
ENSG00000144045	DQX1	DEAQ-box RNA dependent ATPase 1	9.44378	-1.22905	0.0158431	0.0452385
ENSG00000074370	ATP2A3	ATPase sarcoplasmic/endoplasmic reticulum Ca2+ transporting 3	431.859	-1.22878	1.49544e-16	2.54542e-15
ENSG00000273706	LHX1	LIM homeobox 1	57.5163	-1.22665	0.000171075	0.000806538
ENSG00000184203	PPP1R2	protein phosphatase 1 regulatory inhibitor subunit 2	6705.69	-1.22553	8.17717e-22	1.89884e-20
ENSG00000246777	RP11-61A14.4		12.7528	-1.22512	0.0114958	0.0343216
ENSG00000139629	GALNT6	polypeptide N-acetylgalactosaminyltransferase 6	2818.88	-1.22491	8.65898e-15	1.29663e-13
ENSG00000249685	RP11-360F5.3		19.3515	-1.22465	0.0089118	0.0274985
ENSG00000164300	SERINC5	serine incorporator 5	725.127	-1.2228	6.33164e-52	4.3109e-50
ENSG00000166126	AMN	amnion associated transmembrane protein	11.3174	-1.21915	0.00796396	0.0249454
ENSG00000180535	BHLHA15	basic helix-loop-helix family member a15	17.0018	-1.21814	0.00152802	0.00584785
ENSG00000135902	CHRND	cholinergic receptor nicotinic delta subunit	43.538	-1.21789	0.00771384	0.0242668
ENSG00000230787	PSAT1P3	phosphoserine aminotransferase 1 pseudogene 3	13.4982	-1.2167	0.0086679	0.0268356
ENSG00000092295	TGM1	transglutaminase 1	22.4292	-1.2162	0.00165104	0.00626774
ENSG00000116852	KIF21B	kinesin family member 21B	160.412	-1.21558	8.39894e-08	6.66645e-07
ENSG00000103257	SLC7A5	solute carrier family 7 member 5	14389.5	-1.21306	4.87836e-36	2.03907e-34
ENSG00000280502	Metazoa_SRP		8.37477	-1.21264	0.0132142	0.0387304
ENSG00000176894	PXMP2	peroxisomal membrane protein 2	61.0578	-1.21187	5.34259e-07	3.77992e-06
ENSG00000184307	ZDHHC23	zinc finger DHHC-type palmitoyltransferase 23	805.303	-1.21151	6.93358e-23	1.70216e-21
ENSG00000074590	NUAK1	NUAK family kinase 1	2805.99	-1.21114	3.30649e-42	1.72382e-40
ENSG00000147166	ITGB1BP2	integrin subunit beta 1 binding protein 2	16.1004	-1.21015	0.0017795	0.0067067
ENSG00000180730	SHISA2	shisa family member 2	128.046	-1.20945	1.62016e-06	1.07181e-05
ENSG00000227014	AC007285.6		28.9283	-1.20934	0.00119933	0.00471224
ENSG00000226950	DANCR	differentiation antagonizing non-protein coding RNA	2669	-1.20795	1.131e-38	5.21736e-37
ENSG00000170390	DCLK2	doublecortin like kinase 2	36.3407	-1.20566	8.26748e-05	0.000416826
ENSG00000272525	RP11-79P5.9		12.5344	-1.20556	0.00870383	0.0269329
ENSG00000255857	PXN-AS1	PXN antisense RNA 1	22.896	-1.20245	0.00033095	0.00147188
ENSG00000128656	CHN1	chimerin 1	931.064	-1.20118	1.11292e-26	3.26196e-25
ENSG00000224420	ADM5	adrenomedullin 5 (putative)	21.8424	-1.2005	0.0016848	0.00638682
ENSG00000118707	TGIF2	TGFB induced factor homeobox 2	882.839	-1.19998	4.88401e-24	1.27313e-22
ENSG00000206228	HNRNPA1P4	heterogeneous nuclear ribonucleoprotein A1 pseudogene 4	193.792	-1.19975	3.22297e-15	4.98461e-14
ENSG00000260236	RP11-708J19.1		47.7048	-1.19691	1.1158e-06	7.52654e-06
ENSG00000135423	GLS2	glutaminase 2	11.6599	-1.19654	0.009899	0.0300965
ENSG00000099864	PALM	paralemmin	272.647	-1.19564	4.35799e-10	4.45134e-09
ENSG00000057657	PRDM1	PR/SET domain 1	422.819	-1.19404	0.00239537	0.00873999
ENSG00000125798	FOXA2	forkhead box A2	322.401	-1.19146	1.62541e-15	2.57007e-14
ENSG00000162415	ZSWIM5	zinc finger SWIM-type containing 5	146.301	-1.19082	1.82604e-07	1.38053e-06
ENSG00000091137	SLC26A4	solute carrier family 26 member 4	11.5896	-1.18842	0.00930748	0.028529
ENSG00000273026	RP11-422P24.10		14.2888	-1.18675	0.00427732	0.0145652
ENSG00000176884	GRIN1	glutamate ionotropic receptor NMDA type subunit 1	19.6377	-1.18638	0.00245049	0.00891001
ENSG00000262251	RP11-199F11.2		56.317	-1.18489	5.20274e-06	3.22857e-05
ENSG00000253541	SEPT10P1	septin 10 pseudogene 1	37.9147	-1.1846	2.72202e-05	0.000149705
ENSG00000234996	RP11-480I12.9		24.0542	-1.1825	0.0018546	0.00696351
ENSG00000167393	PPP2R3B	protein phosphatase 2 regulatory subunit B''beta	356.627	-1.18182	3.15326e-14	4.55168e-13
ENSG00000187605	TET3	tet methylcytosine dioxygenase 3	531.818	-1.18147	7.83356e-12	9.49429e-11
ENSG00000110400	NECTIN1	nectin cell adhesion molecule 1	2025.37	-1.1808	2.47986e-23	6.25403e-22
ENSG00000106069	CHN2	chimerin 2	149.42	-1.17915	3.65567e-05	0.000196997
ENSG00000237187	NR2F1-AS1	NR2F1 antisense RNA 1	203.606	-1.17788	1.63167e-11	1.92044e-10
ENSG00000108840	HDAC5	histone deacetylase 5	617.82	-1.17625	2.46469e-07	1.83338e-06
ENSG00000107104	KANK1	KN motif and ankyrin repeat domains 1	131.481	-1.17605	3.71979e-12	4.61784e-11
ENSG00000184260	HIST2H2AC	H2A clustered histone 20	32.2109	-1.17583	0.000112305	0.000551858
ENSG00000114923	SLC4A3	solute carrier family 4 member 3	570.052	-1.17461	1.42857e-41	7.28963e-40
ENSG00000282386	RP11-422P24.12		25.269	-1.17334	0.00016549	0.000782332
ENSG00000112972	HMGCS1	3-hydroxy-3-methylglutaryl-CoA synthase 1	1075.11	-1.17252	3.39586e-17	6.09075e-16
ENSG00000113161	HMGCR	3-hydroxy-3-methylglutaryl-CoA reductase	2275	-1.17045	6.3473e-24	1.64564e-22
ENSG00000246985	SOCS2-AS1	SOCS2 antisense RNA 1	23.7246	-1.16541	0.00417046	0.0142336
ENSG00000182010	RTKN2	rhotekin 2	292.647	-1.1634	7.92523e-09	7.04159e-08
ENSG00000114948	ADAM23	ADAM metallopeptidase domain 23	101.305	-1.16321	0.00173902	0.00656442
ENSG00000174951	FUT1	fucosyltransferase 1 (H blood group)	253.276	-1.16304	3.04274e-22	7.20486e-21
ENSG00000261594	TPBGL	trophoblast glycoprotein like	17.0973	-1.16001	0.00495537	0.0165828
ENSG00000158571	PFKFB1	6-phosphofructo-2-kinase/fructose-2,6-biphosphatase 1	12.9269	-1.15854	0.00636218	0.0206271
ENSG00000131067	GGT7	gamma-glutamyltransferase 7	30.7334	-1.15853	0.00231672	0.00847894
ENSG00000167524	SGK494	ribosomal protein S6 kinase related	39.968	-1.15705	8.90775e-06	5.32824e-05
ENSG00000119681	LTBP2	latent transforming growth factor beta binding protein 2	4189.73	-1.15534	9.66308e-07	6.59031e-06
ENSG00000268529	CYP2T3P	cytochrome P450 family 2 subfamily T member 3, pseudogene	13.6376	-1.15512	0.00505101	0.0168512
ENSG00000105991	HOXA1	homeobox A1	509.609	-1.15383	7.5795e-27	2.23242e-25
ENSG00000240970	RPL23AP64	ribosomal protein L23a pseudogene 64	12.2546	-1.1535	0.013768	0.0401336
ENSG00000140470	ADAMTS17	ADAM metallopeptidase with thrombospondin type 1 motif 17	151.459	-1.15228	2.32414e-10	2.44885e-09
ENSG00000233493	TMEM238	transmembrane protein 238	20.3336	-1.15119	0.0017455	0.00658474
ENSG00000272808	RP11-66B24.7		46.3725	-1.15112	1.47928e-05	8.51162e-05
ENSG00000152315	KCNK13	potassium two pore domain channel subfamily K member 13	54.5355	-1.15095	2.49006e-05	0.000137863
ENSG00000162946	DISC1	DISC1 scaffold protein	97.5631	-1.1508	8.2554e-06	4.97393e-05
ENSG00000120075	HOXB5	homeobox B5	1012.4	-1.14993	6.96955e-23	1.70403e-21
ENSG00000224790	AP000704.5		24.1442	-1.14963	0.00017726	0.000832085
ENSG00000160712	IL6R	interleukin 6 receptor	250.235	-1.14903	1.20417e-06	8.09083e-06
ENSG00000204610	TRIM15	tripartite motif containing 15	70.5836	-1.14761	0.000339552	0.00150707
ENSG00000144668	ITGA9	integrin subunit alpha 9	17.2337	-1.14516	0.00505889	0.0168705
ENSG00000143333	RGS16	regulator of G protein signaling 16	61.6287	-1.14397	1.09001e-05	6.41617e-05
ENSG00000237149	ZNF503-AS2	ZNF503 antisense RNA 2	82.511	-1.14275	1.91458e-05	0.00010789
ENSG00000106537	TSPAN13	tetraspanin 13	488.62	-1.13971	1.31857e-12	1.69559e-11
ENSG00000275342	SGK223	PEAK1 related, kinase-activating pseudokinase 1	3878.34	-1.13887	2.28677e-69	2.55629e-67
ENSG00000228022	HCG20	HLA complex group 20	10.8104	-1.13882	0.0109783	0.0329486
ENSG00000269821	KCNQ1OT1	KCNQ1 opposite strand/antisense transcript 1	243.139	-1.13882	3.32554e-06	2.11837e-05
ENSG00000130821	SLC6A8	solute carrier family 6 member 8	2254.78	-1.13782	7.89354e-22	1.83653e-20
ENSG00000187808	SOWAHD	sosondowah ankyrin repeat domain family member D	20.2224	-1.13735	0.00754415	0.023801
ENSG00000134709	HOOK1	hook microtubule tethering protein 1	209.9	-1.13721	0.000627882	0.00261716
ENSG00000235217	TSPY26P	testis specific protein Y-linked 26, pseudogene	256.126	-1.13712	2.15631e-07	1.618e-06
ENSG00000141965	FEM1A	fem-1 homolog A	71.2749	-1.137	8.62937e-06	5.1759e-05
ENSG00000246859	STARD4-AS1	STARD4 antisense RNA 1	41.8473	-1.1365	0.000130672	0.000632926
ENSG00000144677	CTDSPL	CTD small phosphatase like	7776.72	-1.13556	4.37259e-47	2.59483e-45
ENSG00000265688	MAFG-AS1	MAFG divergent transcript	72.3599	-1.13538	3.70337e-08	3.0692e-07
ENSG00000275198	RP11-471B22.3		41.9577	-1.13455	2.46151e-05	0.000136407
ENSG00000237804	HNRNPA1P39	heterogeneous nuclear ribonucleoprotein A1 pseudogene 39	21.7326	-1.13405	0.00161412	0.00614604
ENSG00000253570	RNF5P1	ring finger protein 5 pseudogene 1	15.747	-1.1336	0.00232951	0.00852039
ENSG00000113231	PDE8B	phosphodiesterase 8B	80.1241	-1.13323	2.26864e-06	1.47643e-05
ENSG00000171873	ADRA1D	adrenoceptor alpha 1D	102.777	-1.1321	8.88217e-06	5.31559e-05
ENSG00000214796	RP11-480I12.5	tubulin alpha 5, pseudogene	88.5595	-1.12914	4.1632e-08	3.42665e-07
ENSG00000120437	ACAT2	acetyl-CoA acetyltransferase 2	2433.29	-1.12842	9.66815e-28	2.91915e-26
ENSG00000029993	HMGB3	high mobility group box 3	5945.37	-1.12726	1.26133e-12	1.62721e-11
ENSG00000108813	DLX4	distal-less homeobox 4	60.6264	-1.12516	1.38781e-05	8.01215e-05
ENSG00000181418	DDN	dendrin	104.566	-1.12329	1.53913e-08	1.32681e-07
ENSG00000278993	RP3-424M6.4		20.0168	-1.12238	0.00123859	0.00484668
ENSG00000248578	NPM1P21	nucleophosmin 1 pseudogene 21	54.8371	-1.12043	3.90261e-06	2.467e-05
ENSG00000161921	CXCL16	C-X-C motif chemokine ligand 16	648.23	-1.11881	2.38862e-13	3.25074e-12
ENSG00000169756	LIMS1	LIM zinc finger domain containing 1	9351.36	-1.11537	2.5985e-20	5.59609e-19
ENSG00000246174	KCTD21-AS1	KCTD21 antisense RNA 1	31.4502	-1.11473	0.00131605	0.0051161
ENSG00000184785	SMIM10	small integral membrane protein 10	334.803	-1.11465	7.82279e-23	1.90682e-21
ENSG00000242125	SNHG3	small nucleolar RNA host gene 3	962.283	-1.11436	1.67821e-16	2.84244e-15
ENSG00000179241	LDLRAD3	low density lipoprotein receptor class A domain containing 3	1420.24	-1.11199	2.16377e-27	6.46818e-26
ENSG00000220201	ZGLP1	zinc finger GATA like protein 1	14.7211	-1.11192	0.0155508	0.0445204
ENSG00000141028	CDRT15P1	CDRT15 pseudogene 1	15.2048	-1.11169	0.0137925	0.040195
ENSG00000130829	DUSP9	dual specificity phosphatase 9	28.1944	-1.11152	0.00136981	0.00530316
ENSG00000233885	YEATS2-AS1	YEATS2 antisense RNA 1	10.2047	-1.10986	0.0141298	0.0410587
ENSG00000177455	CD19	CD19 molecule	12.1382	-1.10819	0.00871836	0.0269675
ENSG00000090539	CHRD	chordin	21.4084	-1.10805	0.00121314	0.00475949
ENSG00000169946	ZFPM2	zinc finger protein, FOG family member 2	54.9229	-1.10788	3.71566e-05	0.000200049
ENSG00000100167	SEPTIN3	septin 3	188.248	-1.10777	1.66744e-16	2.82619e-15
ENSG00000168003	SLC3A2	solute carrier family 3 member 2	11170.2	-1.1067	2.28885e-22	5.46278e-21
ENSG00000186352	ANKRD37	ankyrin repeat domain 37	69.3993	-1.10559	8.38559e-06	5.04605e-05
ENSG00000273456	RP11-686O6.2		21.1325	-1.10454	0.00253448	0.0091627
ENSG00000162849	KIF26B	kinesin family member 26B	49.5131	-1.10413	1.19491e-05	6.98066e-05
ENSG00000123066	MED13L	mediator complex subunit 13L	2850.36	-1.10295	1.18322e-18	2.31199e-17
ENSG00000124006	OBSL1	obscurin like cytoskeletal adaptor 1	4674.25	-1.1022	3.3793e-16	5.61287e-15
ENSG00000149564	ESAM	endothelial cell adhesion molecule	98.4925	-1.10107	3.81969e-05	0.000205053
ENSG00000008311	AASS	aminoadipate-semialdehyde synthase	449.568	-1.10049	6.38088e-11	7.10649e-10
ENSG00000261526	CTB-31O20.2		38.4072	-1.10015	0.000135578	0.00065363
ENSG00000261596	CTB-31N19.3		9.78248	-1.09937	0.0154537	0.044295
ENSG00000071246	VASH1	vasohibin 1	470.598	-1.09825	3.11584e-07	2.28424e-06
ENSG00000259020	RP11-529H20.3		34.6572	-1.09798	0.000105039	0.000519768
ENSG00000096696	DSP	desmoplakin	5718.52	-1.09739	6.90106e-35	2.77358e-33
ENSG00000244274	DBNDD2	dysbindin domain containing 2	27.5434	-1.09721	0.000849349	0.00344935
ENSG00000101298	SNPH	syntaphilin	574.36	-1.09619	1.34851e-09	1.30056e-08
ENSG00000148120	C9orf3	aminopeptidase O (putative)	5272.56	-1.0956	3.78751e-24	9.91603e-23
ENSG00000249592	RP11-440L14.1		34.8105	-1.09442	0.0016152	0.00614918
ENSG00000134569	LRP4	LDL receptor related protein 4	180.993	-1.09346	1.96004e-10	2.0734e-09
ENSG00000240449	RP4-584D14.5		23.5519	-1.09316	0.000978367	0.00392097
ENSG00000225218	AP001628.6		9.71551	-1.09279	0.0153829	0.0441501
ENSG00000250305	KIAA1456	tRNA methyltransferase 9B (putative)	110.119	-1.09172	1.74734e-05	9.93038e-05
ENSG00000161682	FAM171A2	family with sequence similarity 171 member A2	133.186	-1.09055	6.74413e-06	4.10662e-05
ENSG00000239467	AC007405.6		160.3	-1.08956	6.77929e-14	9.6126e-13
ENSG00000205269	TMEM170B	transmembrane protein 170B	177.88	-1.08906	9.97194e-12	1.19953e-10
ENSG00000085563	ABCB1	ATP binding cassette subfamily B member 1	729.252	-1.08872	4.5614e-05	0.00024132
ENSG00000185090	MANEAL	mannosidase endo-alpha like	177.915	-1.08849	2.88759e-05	0.000158123
ENSG00000213025	COX20P1	COX20 pseudogene 1	31.3923	-1.08799	8.87011e-05	0.00044469
ENSG00000275023	MLLT6	MLLT6, PHD finger containing	740.612	-1.08716	3.50123e-10	3.62397e-09
ENSG00000273066	RP11-216L13.19		21.938	-1.08709	0.00124836	0.00488094
ENSG00000104892	KLC3	kinesin light chain 3	68.0051	-1.08706	5.8903e-07	4.14789e-06
ENSG00000141401	IMPA2	inositol monophosphatase 2	716.674	-1.08479	1.68743e-09	1.61384e-08
ENSG00000182511	FES	FES proto-oncogene, tyrosine kinase	22.8859	-1.08419	0.0125245	0.0369706
ENSG00000148219	ASTN2	astrotactin 2	426.531	-1.08362	5.67344e-13	7.54596e-12
ENSG00000112812	PRSS16	serine protease 16	73.4326	-1.08318	2.1159e-06	1.38151e-05
ENSG00000177614	PGBD5	piggyBac transposable element derived 5	51.9149	-1.08195	0.00396757	0.0136243
ENSG00000274220	RP11-77K12.9		19.6649	-1.08152	0.00389075	0.0133835
ENSG00000132330	SCLY	selenocysteine lyase	65.1141	-1.08139	1.49224e-05	8.58208e-05
ENSG00000127328	RAB3IP	RAB3A interacting protein	382.504	-1.08106	1.72255e-14	2.52592e-13
ENSG00000101624	CEP76	centrosomal protein 76	985.507	-1.08092	3.8892e-23	9.67629e-22
ENSG00000183317	EPHA10	EPH receptor A10	75.8409	-1.08079	8.23072e-06	4.96155e-05
ENSG00000177943	MAMDC4	MAM domain containing 4	118.459	-1.08076	7.26246e-10	7.21563e-09
ENSG00000156398	SFXN2	sideroflexin 2	212.023	-1.08027	2.36215e-11	2.73468e-10
ENSG00000144749	LRIG1	leucine rich repeats and immunoglobulin like domains 1	1445.81	-1.07956	3.18681e-08	2.65759e-07
ENSG00000145911	N4BP3	NEDD4 binding protein 3	26.3895	-1.07902	0.0003557	0.00156947
ENSG00000153237	CCDC148	coiled-coil domain containing 148	27.5926	-1.07661	0.000887774	0.00358842
ENSG00000157992	KRTCAP3	keratinocyte associated protein 3	11.9844	-1.07631	0.0126641	0.0373228
ENSG00000204305	AGER	advanced glycosylation end-product specific receptor	23.9151	-1.07615	0.00455341	0.0153698
ENSG00000133059	DSTYK	dual serine/threonine and tyrosine protein kinase	1386.68	-1.07456	4.723e-52	3.23398e-50
ENSG00000119737	GPR75	G protein-coupled receptor 75	31.9731	-1.0724	0.00185048	0.00694914
ENSG00000242083	RPL7AP31	ribosomal protein L7a pseudogene 31	16.7943	-1.07148	0.0161128	0.045916
ENSG00000148154	UGCG	UDP-glucose ceramide glucosyltransferase	7866.05	-1.07142	4.2792e-20	9.08536e-19
ENSG00000165181	C9orf84	shortage in chiasmata 1	58.4207	-1.07115	3.1132e-06	1.98997e-05
ENSG00000100867	DHRS2	dehydrogenase/reductase 2	793.36	-1.07074	0.000104718	0.0005185
ENSG00000260641	RP11-1299A16.3		31.5331	-1.06992	0.017681	0.049771
ENSG00000196110	ZNF699	zinc finger protein 699	94.0885	-1.06987	4.75751e-05	0.00025086
ENSG00000188042	ARL4C	ADP ribosylation factor like GTPase 4C	4623.38	-1.06972	2.52568e-15	3.95197e-14
ENSG00000163577	EIF5A2	eukaryotic translation initiation factor 5A2	3483.18	-1.06865	3.3267e-15	5.13512e-14
ENSG00000165671	NSD1	nuclear receptor binding SET domain protein 1	3274.02	-1.06798	6.71791e-11	7.46456e-10
ENSG00000273565	CTD-3075F15.1		10.3862	-1.06701	0.0171857	0.0485932
ENSG00000152939	MARVELD2	MARVEL domain containing 2	42.7946	-1.06698	2.53727e-05	0.000140315
ENSG00000121743	GJA3	gap junction protein alpha 3	1097.04	-1.06684	7.38396e-06	4.47582e-05
ENSG00000172893	DHCR7	7-dehydrocholesterol reductase	2782.01	-1.06653	1.51197e-17	2.7676e-16
ENSG00000213888	LINC01521	long intergenic non-protein coding RNA 1521	48.6988	-1.0654	0.00012008	0.000586466
ENSG00000186205	MARC1	mitochondrial amidoxime reducing component 1	33.3054	-1.06472	0.00224928	0.00825456
ENSG00000146083	RNF44	ring finger protein 44	1464.93	-1.06441	6.56236e-12	8.00202e-11
ENSG00000116133	DHCR24	24-dehydrocholesterol reductase	9433.07	-1.06368	2.75699e-29	8.95426e-28
ENSG00000272994	RP11-332H14.2		100.054	-1.06331	8.42437e-07	5.79483e-06
ENSG00000259891	CTA-204B4.2		12.6087	-1.06306	0.0108071	0.0324956
ENSG00000145675	PIK3R1	phosphoinositide-3-kinase regulatory subunit 1	854.975	-1.0628	7.61438e-15	1.14592e-13
ENSG00000267100	ILF3-AS1	ILF3 divergent transcript	409.414	-1.06205	8.88429e-11	9.7411e-10
ENSG00000272711	RP11-259N19.1		100.516	-1.0611	8.16587e-07	5.63475e-06
ENSG00000005961	ITGA2B	integrin subunit alpha 2b	19.9355	-1.05948	0.0065393	0.0211159
ENSG00000138028	CGREF1	cell growth regulator with EF-hand domain 1	1016.66	-1.05916	1.49506e-32	5.46913e-31
ENSG00000010319	SEMA3G	semaphorin 3G	33.0591	-1.05732	0.0116341	0.0346786
ENSG00000158292	GPR153	G protein-coupled receptor 153	631.576	-1.05565	2.65358e-28	8.23982e-27
ENSG00000257556	RP11-44N21.1		81.1876	-1.05304	0.00881393	0.0272175
ENSG00000227630	LINC01132	long intergenic non-protein coding RNA 1132	96.7613	-1.05303	3.17143e-09	2.96353e-08
ENSG00000181798	LINC00471	long intergenic non-protein coding RNA 471	15.1761	-1.0518	0.00795039	0.0249093
ENSG00000180834	MAP6D1	MAP6 domain containing 1	281.741	-1.04998	1.34424e-07	1.03749e-06
ENSG00000237686	RP5-1120P11.1		173.234	-1.04939	1.73398e-05	9.85909e-05
ENSG00000244578	LINC01391	long intergenic non-protein coding RNA 1391	19.7137	-1.04566	0.00611355	0.0199043
ENSG00000182325	FBXL6	F-box and leucine rich repeat protein 6	672.481	-1.04527	1.49059e-24	4.00739e-23
ENSG00000275457	RP1-198K11.5		39.7716	-1.04443	0.00153334	0.00586634
ENSG00000107736	CDH23	cadherin related 23	171.662	-1.04206	0.00377982	0.0130561
ENSG00000214223	HNRNPA1P10	heterogeneous nuclear ribonucleoprotein A1 pseudogene 10	279.665	-1.04153	1.95511e-10	2.0691e-09
ENSG00000179304	FAM156B	family with sequence similarity 156 member B	21.0328	-1.04084	0.00224617	0.00824441
ENSG00000178752	ERFE	erythroferrone	32.451	-1.04015	0.0021724	0.00801034
ENSG00000242687	AC004893.11		37.8041	-1.04002	0.001392	0.00537607
ENSG00000136842	TMOD1	tropomodulin 1	31.1295	-1.03956	0.00043113	0.00186564
ENSG00000230584	CCT5P2	chaperonin containing TCP1 subunit 5 pseudogene 2	15.8884	-1.03932	0.0106164	0.0319912
ENSG00000149328	GLB1L2	galactosidase beta 1 like 2	1956.94	-1.03738	5.58802e-06	3.44454e-05
ENSG00000251602	RP11-521B24.3		140.649	-1.03709	1.89503e-05	0.000106913
ENSG00000179873	NLRP11	NLR family pyrin domain containing 11	102.066	-1.03699	1.36384e-07	1.05228e-06
ENSG00000173894	CBX2	chromobox 2	543.556	-1.03621	7.98782e-13	1.04907e-11
ENSG00000092096	SLC22A17	solute carrier family 22 member 17	27.3393	-1.03595	0.00557049	0.0183701
ENSG00000213699	SLC35F6	solute carrier family 35 member F6	1849.64	-1.03516	5.7982e-15	8.78651e-14
ENSG00000198720	ANKRD13B	ankyrin repeat domain 13B	210.385	-1.03491	1.14543e-10	1.24005e-09
ENSG00000167363	FN3K	fructosamine 3 kinase	121.225	-1.03275	1.80421e-06	1.18769e-05
ENSG00000198890	PRMT6	protein arginine methyltransferase 6	387.892	-1.03167	2.20508e-09	2.08732e-08
ENSG00000104899	AMH	anti-Mullerian hormone	206.975	-1.03079	4.14016e-10	4.24507e-09
ENSG00000088305	DNMT3B	DNA methyltransferase 3 beta	128.72	-1.03054	4.02364e-05	0.000215089
ENSG00000249565	SERBP1P5	SERPINE1 mRNA binding protein 1 pseudogene 5	160.638	-1.0303	1.92261e-10	2.0356e-09
ENSG00000198730	CTR9	CTR9 homolog, Paf1/RNA polymerase II complex component	6500.7	-1.03005	5.28211e-40	2.5492e-38
ENSG00000116117	PARD3B	par-3 family cell polarity regulator beta	220.356	-1.02948	0.000717319	0.00295916
ENSG00000283429	MIR1244-3	microRNA 1244-3	39.3358	-1.02653	3.0488e-05	0.000166081
ENSG00000250899	RP11-253E3.3		174.328	-1.02512	4.37976e-10	4.47167e-09
ENSG00000128383	APOBEC3A	apolipoprotein B mRNA editing enzyme catalytic subunit 3A	46.4805	-1.0251	0.000214895	0.000992846
ENSG00000250474	WBP1LP2	WBP1L pseudogene 2	17.2355	-1.02414	0.00759365	0.0239352
ENSG00000197355	UAP1L1	UDP-N-acetylglucosamine pyrophosphorylase 1 like 1	545.545	-1.02198	1.06614e-10	1.15892e-09
ENSG00000153944	MSI2	musashi RNA binding protein 2	4842.63	-1.02139	5.07825e-41	2.54803e-39
ENSG00000047365	ARAP2	ArfGAP with RhoGAP domain, ankyrin repeat and PH domain 2	284.126	-1.02119	1.31956e-15	2.10029e-14
ENSG00000170089	RP11-423H2.1		47.1188	-1.02106	2.40327e-05	0.000133457
ENSG00000272556	GTF2IP13	general transcription factor IIi pseudogene 13	80.7967	-1.0209	0.000957263	0.00384473
ENSG00000260063	RP5-968P14.2		23.2026	-1.02077	0.00534017	0.017698
ENSG00000166394	CYB5R2	cytochrome b5 reductase 2	523.141	-1.02067	1.31607e-08	1.14231e-07
ENSG00000179163	FUCA1	alpha-L-fucosidase 1	3593.42	-1.02067	7.79049e-19	1.54231e-17
ENSG00000137726	FXYD6	FXYD domain containing ion transport regulator 6	134.367	-1.0201	0.000361064	0.00159022
ENSG00000259287	RP11-3D4.2		12.0348	-1.01854	0.0176434	0.0496885
ENSG00000135124	P2RX4	purinergic receptor P2X 4	950.234	-1.01699	3.76472e-18	7.13012e-17
ENSG00000235750	KIAA0040	KIAA0040	431.401	-1.0164	3.75126e-08	3.10568e-07
ENSG00000159023	EPB41	erythrocyte membrane protein band 4.1	704.153	-1.01597	3.51095e-15	5.41606e-14
ENSG00000107014	RLN2	relaxin 2	16.5125	-1.01446	0.0152754	0.0438782
ENSG00000185112	FAM43A	family with sequence similarity 43 member A	1403.78	-1.01422	4.00779e-26	1.14534e-24
ENSG00000128709	HOXD9	homeobox D9	143.485	-1.01414	1.766e-07	1.33851e-06
ENSG00000136944	LMX1B	LIM homeobox transcription factor 1 beta	66.6988	-1.01258	7.2794e-05	0.000370271
ENSG00000278053	DDX52	DExD-box helicase 52	1413.42	-1.01214	2.95341e-13	3.999e-12
ENSG00000223393	RP5-858B6.3		19.7758	-1.01126	0.00705151	0.0224903
ENSG00000156697	UTP14A	UTP14A small subunit processome component	3150.03	-1.01111	2.49531e-66	2.59621e-64
ENSG00000123329	ARHGAP9	Rho GTPase activating protein 9	23.2891	-1.00963	0.0109236	0.0327967
ENSG00000279164	RP4-737E23.5		33.5619	-1.009	0.000500743	0.00213611
ENSG00000260000	RP3-467N11.1		19.0855	-1.00898	0.0102181	0.0309452
ENSG00000159650	UROC1	urocanate hydratase 1	170.631	-1.00762	9.88395e-05	0.000491072
ENSG00000137135	ARHGEF39	Rho guanine nucleotide exchange factor 39	763.366	-1.00745	5.55468e-09	5.03208e-08
ENSG00000213793	ZNF888	zinc finger protein 888	16.8377	-1.00688	0.0148207	0.0427669
ENSG00000160447	PKN3	protein kinase N3	848.274	-1.00447	1.40931e-15	2.23574e-14
ENSG00000215283	HMGB3P24	high mobility group box 3 pseudogene 24	26.1145	-1.00367	0.000918988	0.003704
ENSG00000101057	MYBL2	MYB proto-oncogene like 2	4837.96	-1.00287	2.32416e-06	1.51133e-05
ENSG00000254854	CTD-2523D13.2		21.651	-1.00283	0.00927109	0.0284435
ENSG00000084112	SSH1	slingshot protein phosphatase 1	2998.99	-1.00186	6.62216e-32	2.36489e-30
ENSG00000177732	SOX12	SRY-box transcription factor 12	945.903	-1.00011	3.34501e-17	6.00403e-16
ENSG00000272288	RP11-140K17.3		21.1543	1.00136	0.00464373	0.015651
ENSG00000135821	GLUL	glutamate-ammonia ligase	6082.86	1.00152	9.13978e-15	1.36693e-13
ENSG00000162627	SNX7	sorting nexin 7	1303.71	1.0024	2.3005e-14	3.35296e-13
ENSG00000168615	ADAM9	ADAM metallopeptidase domain 9	3600.63	1.00286	1.49158e-25	4.1348e-24
ENSG00000138036	DYNC2LI1	dynein cytoplasmic 2 light intermediate chain 1	252.788	1.00299	1.67772e-11	1.96886e-10
ENSG00000205362	MT1A	metallothionein 1A	270.65	1.00309	2.51482e-07	1.86778e-06
ENSG00000135047	CTSL	cathepsin L	2102.74	1.00352	4.52066e-09	4.14534e-08
ENSG00000105974	CAV1	caveolin 1	6222.25	1.00474	6.52281e-10	6.52933e-09
ENSG00000109680	TBC1D19	TBC1 domain family member 19	266.045	1.0051	0.000177295	0.000832087
ENSG00000197746	PSAP	prosaposin	17959.6	1.00599	3.17733e-09	2.96674e-08
ENSG00000158555	GDPD5	glycerophosphodiester phosphodiesterase domain containing 5	886.033	1.00619	5.44661e-13	7.25229e-12
ENSG00000242861	RP11-285F7.2		16.264	1.00644	0.00996388	0.0302784
ENSG00000169429	CXCL8	C-X-C motif chemokine ligand 8	17.7808	1.0077	0.00513178	0.0170993
ENSG00000166046	TCP11L2	t-complex 11 like 2	47.5492	1.00946	0.00060236	0.00252083
ENSG00000164237	CMBL	carboxymethylenebutenolidase homolog	218.492	1.01038	7.67761e-09	6.84181e-08
ENSG00000119699	TGFB3	transforming growth factor beta 3	69.712	1.01204	1.44263e-05	8.3107e-05
ENSG00000196975	ANXA4	annexin A4	2399.88	1.01267	8.76224e-09	7.74234e-08
ENSG00000159363	ATP13A2	ATPase cation transporting 13A2	3282.36	1.01283	2.05106e-18	3.9531e-17
ENSG00000130363	RSPH3	radial spoke head 3	570.988	1.01327	1.91523e-12	2.4329e-11
ENSG00000206503	HLA-A	major histocompatibility complex, class I, A	2743.75	1.01341	3.75356e-11	4.25533e-10
ENSG00000165272	AQP3	aquaporin 3 (Gill blood group)	22.0415	1.01352	0.00244254	0.00888512
ENSG00000166073	GPR176	G protein-coupled receptor 176	294.008	1.01411	3.36411e-11	3.83008e-10
ENSG00000113356	POLR3G	RNA polymerase III subunit G	245.496	1.01474	1.41136e-08	1.22192e-07
ENSG00000124126	PREX1	phosphatidylinositol-3,4,5-trisphosphate dependent Rac exchange factor 1	362.603	1.01606	9.62798e-11	1.0499e-09
ENSG00000154978	VOPP1	VOPP1 WW domain binding protein	2653.26	1.01616	7.3031e-29	2.32173e-27
ENSG00000110013	SIAE	sialic acid acetylesterase	392.819	1.0162	4.03752e-07	2.90881e-06
ENSG00000073464	CLCN4	chloride voltage-gated channel 4	264.261	1.01631	9.77163e-08	7.65986e-07
ENSG00000186591	UBE2H	ubiquitin conjugating enzyme E2 H	6463.72	1.01648	3.45616e-08	2.87392e-07
ENSG00000266714	MYO15B	myosin XVB	617.004	1.01768	0.00038486	0.0016851
ENSG00000005187	ACSM3	acyl-CoA synthetase medium chain family member 3	37.7519	1.0185	0.000978844	0.00392179
ENSG00000048544	MRPS10	mitochondrial ribosomal protein S10	2338.87	1.01853	6.10501e-54	4.41951e-52
ENSG00000105404	RABAC1	Rab acceptor 1	2641.28	1.01908	4.77543e-10	4.85092e-09
ENSG00000277013	CTC-526N19.1		51.4284	1.01938	3.93485e-06	2.48542e-05
ENSG00000003147	ICA1	islet cell autoantigen 1	191.076	1.02037	5.90412e-09	5.33257e-08
ENSG00000229950	TFAP2A-AS1	TFAP2A antisense RNA 1	25.1141	1.02047	0.00135457	0.00524756
ENSG00000140848	CPNE2	copine 2	715.074	1.0205	1.19327e-09	1.15688e-08
ENSG00000233198	RNF224	ring finger protein 224	24.678	1.02118	0.00752474	0.0237429
ENSG00000246228	CASC8	cancer susceptibility 8	376.892	1.02123	7.04953e-07	4.90528e-06
ENSG00000169239	CA5B	carbonic anhydrase 5B	117.415	1.02172	1.24321e-11	1.47844e-10
ENSG00000175294	CATSPER1	cation channel sperm associated 1	168.213	1.02222	4.87811e-12	6.00003e-11
ENSG00000154229	PRKCA	protein kinase C alpha	2402.36	1.02317	8.49721e-08	6.74e-07
ENSG00000253982	CTD-2336O2.1		20.0233	1.0236	0.0148558	0.0428574
ENSG00000106178	CCL24	C-C motif chemokine ligand 24	61.5325	1.02396	0.000993622	0.00397614
ENSG00000017483	SLC38A5	solute carrier family 38 member 5	3707.69	1.02633	2.59662e-39	1.21889e-37
ENSG00000111405	ENDOU	endonuclease, poly(U) specific	26.9236	1.02648	0.0141554	0.041128
ENSG00000165795	NDRG2	NDRG family member 2	106.616	1.02864	0.000338592	0.00150309
ENSG00000147010	SH3KBP1	SH3 domain containing kinase binding protein 1	8354.57	1.0302	5.83378e-18	1.09197e-16
ENSG00000213963	AC074286.1		42.0108	1.03032	0.000114771	0.000563056
ENSG00000066185	ZMYND12	zinc finger MYND-type containing 12	12.5747	1.03091	0.0169443	0.0479896
ENSG00000127334	DYRK2	dual specificity tyrosine phosphorylation regulated kinase 2	507.914	1.0312	8.63225e-15	1.29425e-13
ENSG00000146757	ZNF92	zinc finger protein 92	1721.03	1.03215	4.99065e-30	1.67288e-28
ENSG00000125775	SDCBP2	syndecan binding protein 2	80.3973	1.0324	2.49618e-07	1.85507e-06
ENSG00000119900	OGFRL1	opioid growth factor receptor like 1	2487.9	1.0331	2.96871e-17	5.34457e-16
ENSG00000136156	ITM2B	integral membrane protein 2B	9594.52	1.03394	0.00328854	0.0115517
ENSG00000106538	RARRES2	retinoic acid receptor responder 2	411.159	1.03461	0.000159026	0.000755939
ENSG00000096968	JAK2	Janus kinase 2	419.274	1.035	1.98953e-13	2.73236e-12
ENSG00000118507	AKAP7	A-kinase anchoring protein 7	156.912	1.03692	2.41489e-12	3.0419e-11
ENSG00000126005	MMP24-AS1	MMP24 opposite strand	703.566	1.03708	2.06812e-19	4.21946e-18
ENSG00000168497	SDPR	caveolae associated protein 2	58.5985	1.03738	2.76708e-05	0.000152079
ENSG00000171658	NMRAL2P	NmrA like redox sensor 2, pseudogene	93.0221	1.0383	5.44176e-06	3.36301e-05
ENSG00000249042	CTD-2015H6.3		87.096	1.03861	1.24274e-05	7.23721e-05
ENSG00000132000	PODNL1	podocan like 1	217.69	1.03869	1.30193e-05	7.55627e-05
ENSG00000233822	HIST1H2BN	H2B clustered histone 15	174.314	1.03898	1.29905e-07	1.0039e-06
ENSG00000247809	NR2F2-AS1	NR2F2 antisense RNA 1	34.0115	1.0412	0.000697354	0.00288571
ENSG00000146250	PRSS35	serine protease 35	16.2697	1.04197	0.0141948	0.0412188
ENSG00000131015	ULBP2	UL16 binding protein 2	385.387	1.04232	5.60968e-16	9.14558e-15
ENSG00000070081	NUCB2	nucleobindin 2	2724.86	1.04247	1.18625e-16	2.02921e-15
ENSG00000255874	LINC00346	p53 regulated carcinoma associated Stat3 activating long intergenic non-protein coding transcript	41.1892	1.04273	0.00349174	0.0121747
ENSG00000130304	SLC27A1	solute carrier family 27 member 1	432.119	1.04298	6.7863e-09	6.09499e-08
ENSG00000196787	HIST1H2AG	H2A clustered histone 11	510.604	1.04376	3.85168e-08	3.18333e-07
ENSG00000187642	PERM1	PPARGC1 and ESRR induced regulator, muscle 1	52.1721	1.04402	0.000523417	0.00222415
ENSG00000139289	PHLDA1	pleckstrin homology like domain family A member 1	4133.6	1.04462	3.83033e-16	6.314e-15
ENSG00000228158	TLE1P1	TLE family member 1 pseudogene 1	14.5259	1.04496	0.0067272	0.0215892
ENSG00000106733	NMRK1	nicotinamide riboside kinase 1	470.644	1.04552	5.87259e-19	1.1713e-17
ENSG00000179403	VWA1	von Willebrand factor A domain containing 1	151.845	1.04709	4.86677e-08	3.9677e-07
ENSG00000166068	SPRED1	sprouty related EVH1 domain containing 1	2045	1.04727	8.10804e-33	3.00723e-31
ENSG00000166548	TK2	thymidine kinase 2	549.069	1.0475	9.40313e-15	1.4037e-13
ENSG00000117472	TSPAN1	tetraspanin 1	171.629	1.04806	2.26202e-05	0.000126138
ENSG00000238000	RP11-274E7.2		90.4306	1.04826	3.22068e-09	3.00488e-08
ENSG00000034677	RNF19A	ring finger protein 19A, RBR E3 ubiquitin protein ligase	1093.8	1.04917	5.3413e-19	1.07335e-17
ENSG00000160932	LY6E	lymphocyte antigen 6 family member E	3143.91	1.05007	2.83355e-11	3.24912e-10
ENSG00000007516	BAIAP3	BAI1 associated protein 3	146.847	1.05124	1.31365e-12	1.69016e-11
ENSG00000111199	TRPV4	transient receptor potential cation channel subfamily V member 4	121.959	1.0515	1.91206e-06	1.25456e-05
ENSG00000134369	NAV1	neuron navigator 1	605.434	1.05215	3.57474e-07	2.59641e-06
ENSG00000115271	GCA	grancalcin	463.644	1.05295	2.81545e-15	4.37971e-14
ENSG00000130720	FIBCD1	fibrinogen C domain containing 1	410.593	1.05301	3.41287e-12	4.25661e-11
ENSG00000135709	KIAA0513	KIAA0513	140.411	1.05483	2.2877e-07	1.71072e-06
ENSG00000180438	TPRXL	tetrapeptide repeat homeobox like (pseudogene)	64.8971	1.05501	0.0161465	0.0459956
ENSG00000278948	RP5-1039K5.12		21.4961	1.05518	0.00928528	0.0284791
ENSG00000099219	ERMP1	endoplasmic reticulum metallopeptidase 1	927.831	1.05716	0.0154127	0.0442091
ENSG00000164294	GPX8	glutathione peroxidase 8 (putative)	1242.56	1.05823	7.83927e-23	1.90891e-21
ENSG00000214820	MPRIPP1	myosin phosphatase Rho interacting protein pseudogene 1	59.4246	1.0595	0.000376939	0.00165437
ENSG00000108960	MMD	monocyte to macrophage differentiation associated	2133.34	1.06123	1.0527e-19	2.18674e-18
ENSG00000175550	DRAP1	DR1 associated protein 1	6718.01	1.0623	1.73443e-25	4.79693e-24
ENSG00000151917	BEND6	BEN domain containing 6	127.642	1.06238	9.45033e-08	7.43467e-07
ENSG00000126106	TMEM53	transmembrane protein 53	155.448	1.06446	0.000160274	0.000760947
ENSG00000114547	ROPN1B	rhophilin associated tail protein 1B	10.3295	1.0646	0.0155845	0.0446115
ENSG00000143641	GALNT2	polypeptide N-acetylgalactosaminyltransferase 2	2823.15	1.06488	9.67574e-53	6.81955e-51
ENSG00000111261	MANSC1	MANSC domain containing 1	168.388	1.06526	0.00011356	0.000557457
ENSG00000206341	HLA-H	major histocompatibility complex, class I, H (pseudogene)	161.147	1.06647	1.74192e-07	1.32151e-06
ENSG00000270607	RP11-359E10.1		120.702	1.06765	1.0661e-05	6.2862e-05
ENSG00000146828	SLC12A9	solute carrier family 12 member 9	1495.61	1.06876	4.91966e-16	8.05992e-15
ENSG00000253276	CCDC71L	coiled-coil domain containing 71 like	1062.61	1.0693	4.42569e-29	1.42392e-27
ENSG00000261183	RP11-532F12.5	SPINT1 antisense RNA 1	53.8709	1.06935	0.00259406	0.00934997
ENSG00000196535	MYO18A	myosin XVIIIA	1318.93	1.06939	3.01026e-20	6.44819e-19
ENSG00000168010	ATG16L2	autophagy related 16 like 2	114.727	1.07017	2.38462e-06	1.54813e-05
ENSG00000160345	C9orf116	chromosome 9 open reading frame 116	170.123	1.07083	2.08382e-15	3.27765e-14
ENSG00000175573	C11orf68	chromosome 11 open reading frame 68	1140.05	1.07142	1.28514e-25	3.57075e-24
ENSG00000159921	GNE	glucosamine (UDP-N-acetyl)-2-epimerase/N-acetylmannosamine kinase	614.568	1.07202	6.21999e-10	6.25225e-09
ENSG00000085063	CD59	CD59 molecule (CD59 blood group)	9157.02	1.07219	1.08825e-26	3.19354e-25
ENSG00000163697	APBB2	amyloid beta precursor protein binding family B member 2	984.491	1.0722	6.62747e-20	1.39113e-18
ENSG00000105223	PLD3	phospholipase D family member 3	2389.48	1.07325	1.47131e-07	1.13012e-06
ENSG00000140876	NUDT7	nudix hydrolase 7	43.6807	1.07327	0.00314696	0.0111063
ENSG00000168243	GNG4	G protein subunit gamma 4	990.436	1.07522	3.54413e-13	4.77465e-12
ENSG00000236682	AC068282.3		69.3898	1.07621	6.61362e-08	5.2931e-07
ENSG00000257557	RP11-84G21.1		21.0506	1.07692	0.00108321	0.00430314
ENSG00000140416	TPM1	tropomyosin 1	3032.61	1.07749	5.49942e-19	1.10328e-17
ENSG00000104967	NOVA2	NOVA alternative splicing regulator 2	15.2774	1.07782	0.00661675	0.0213087
ENSG00000029534	ANK1	ankyrin 1	85.2755	1.07792	6.33661e-05	0.000326111
ENSG00000148908	RGS10	regulator of G protein signaling 10	496.216	1.0797	7.40387e-20	1.55004e-18
ENSG00000231652	RP11-553A21.3		41.5673	1.08106	6.84965e-05	0.000350489
ENSG00000145012	LPP	LIM domain containing preferred translocation partner in lipoma	1344.45	1.0813	6.14855e-11	6.85728e-10
ENSG00000171889	MIR31HG	MIR31 host gene	13.3012	1.0819	0.00909397	0.0279745
ENSG00000203812	HIST2H2AA3	H2A clustered histone 18	16.2085	1.08293	0.0110152	0.0330388
ENSG00000149292	TTC12	tetratricopeptide repeat domain 12	471.099	1.08305	1.27907e-19	2.63873e-18
ENSG00000149932	TMEM219	transmembrane protein 219	984.56	1.08381	1.14159e-14	1.69678e-13
ENSG00000116985	BMP8B	bone morphogenetic protein 8b	276.794	1.08484	4.39269e-14	6.28416e-13
ENSG00000014914	MTMR11	myotubularin related protein 11	119.735	1.08508	3.51311e-08	2.91857e-07
ENSG00000225131	PSME2P2	proteasome activator subunit 2 pseudogene 2	50.5096	1.08552	4.98563e-05	0.000262026
ENSG00000064763	FAR2	fatty acyl-CoA reductase 2	43.4318	1.08594	0.00056284	0.00237488
ENSG00000111912	NCOA7	nuclear receptor coactivator 7	753.387	1.08693	4.98563e-29	1.59766e-27
ENSG00000179630	LACC1	laccase domain containing 1	314.107	1.0914	3.35562e-07	2.44687e-06
ENSG00000136717	BIN1	bridging integrator 1	2565.35	1.09428	1.06698e-20	2.34619e-19
ENSG00000117475	BLZF1	basic leucine zipper nuclear factor 1	841.949	1.09468	1.76685e-43	9.65101e-42
ENSG00000132329	RAMP1	receptor activity modifying protein 1	313.359	1.09509	5.40409e-10	5.45952e-09
ENSG00000215788	TNFRSF25	TNF receptor superfamily member 25	72.2406	1.09517	0.000174707	0.00082161
ENSG00000188158	NHS	NHS actin remodeling regulator	353.376	1.09567	2.15339e-11	2.50506e-10
ENSG00000196275	GTF2IRD2	GTF2I repeat domain containing 2	63.2138	1.09707	4.30894e-05	0.000229067
ENSG00000077150	NFKB2	nuclear factor kappa B subunit 2	1473.77	1.09783	1.67428e-23	4.27628e-22
ENSG00000108622	ICAM2	intercellular adhesion molecule 2	85.2428	1.09789	3.83701e-06	2.42745e-05
ENSG00000100077	GRK3	G protein-coupled receptor kinase 3	311.468	1.09902	3.00232e-18	5.71773e-17
ENSG00000106333	PCOLCE	procollagen C-endopeptidase enhancer	129.829	1.09967	5.15399e-08	4.18625e-07
ENSG00000092964	DPYSL2	dihydropyrimidinase like 2	5192.97	1.10158	2.49216e-67	2.65029e-65
ENSG00000165801	ARHGEF40	Rho guanine nucleotide exchange factor 40	979.954	1.10173	6.84882e-38	3.0426e-36
ENSG00000260877	RP11-211G23.2		58.9832	1.10213	0.000609101	0.00254594
ENSG00000153132	CLGN	calmegin	243.613	1.10377	7.82837e-10	7.75225e-09
ENSG00000243742	RPLP0P2	ribosomal protein lateral stalk subunit P0 pseudogene 2	41.4121	1.10576	0.000445647	0.00192292
ENSG00000087253	LPCAT2	lysophosphatidylcholine acyltransferase 2	6050.65	1.10676	4.76427e-08	3.88678e-07
ENSG00000106034	CPED1	cadherin like and PC-esterase domain containing 1	51.8891	1.10682	0.00340078	0.0119042
ENSG00000001461	NIPAL3	NIPA like domain containing 3	836.992	1.10691	8.81442e-42	4.55582e-40
ENSG00000178297	TMPRSS9	transmembrane serine protease 9	15.4653	1.10713	0.00652467	0.0210766
ENSG00000259347	RP11-798K3.2		10.1985	1.10804	0.0156764	0.0448243
ENSG00000100344	PNPLA3	patatin like phospholipase domain containing 3	300.772	1.10955	2.83987e-15	4.41484e-14
ENSG00000100911	PSME2	proteasome activator subunit 2	4804.09	1.11085	1.9316e-29	6.30762e-28
ENSG00000240137	ERICH6-AS1	ERICH6 antisense RNA 1	31.2362	1.11148	0.00047775	0.00204565
ENSG00000075651	PLD1	phospholipase D1	598.294	1.11221	2.67436e-07	1.98076e-06
ENSG00000237595	RP11-112L6.3		19.9125	1.11254	0.0065952	0.021265
ENSG00000132561	MATN2	matrilin 2	553.033	1.11286	5.86782e-07	4.13327e-06
ENSG00000270002	RP11-93H12.4		14.2752	1.11323	0.00574564	0.0188623
ENSG00000180398	MCFD2	multiple coagulation factor deficiency 2, ER cargo receptor complex subunit	12665.3	1.11492	3.76228e-44	2.11268e-42
ENSG00000165475	CRYL1	crystallin lambda 1	229.844	1.11715	5.87841e-05	0.000304683
ENSG00000181031	RPH3AL	rabphilin 3A like (without C2 domains)	614.468	1.1174	1.05736e-28	3.33498e-27
ENSG00000155099	TMEM55A	phosphatidylinositol-4,5-bisphosphate 4-phosphatase 2	300.374	1.1192	5.24631e-20	1.10897e-18
ENSG00000151743	AMN1	antagonist of mitotic exit network 1 homolog	77.5006	1.11942	5.79522e-08	4.66607e-07
ENSG00000232530	RP1-102K2.6		31.9692	1.11995	0.000149486	0.000714548
ENSG00000167880	EVPL	envoplakin	1593.65	1.12182	3.28495e-23	8.20691e-22
ENSG00000089847	ANKRD24	ankyrin repeat domain 24	33.1301	1.122	0.0028854	0.0102707
ENSG00000139132	FGD4	FYVE, RhoGEF and PH domain containing 4	195.635	1.12563	3.06597e-07	2.25207e-06
ENSG00000106617	PRKAG2	protein kinase AMP-activated non-catalytic subunit gamma 2	1404.68	1.12721	3.07868e-28	9.49847e-27
ENSG00000144655	CSRNP1	cysteine and serine rich nuclear protein 1	720.059	1.12736	2.51663e-24	6.63209e-23
ENSG00000108551	RASD1	ras related dexamethasone induced 1	61.5366	1.12812	0.00198608	0.00739136
ENSG00000102287	GABRE	gamma-aminobutyric acid type A receptor subunit epsilon	380.334	1.12818	0.0050583	0.0168705
ENSG00000129116	PALLD	palladin, cytoskeletal associated protein	1299.74	1.12822	2.21443e-39	1.04767e-37
ENSG00000165072	MAMDC2	MAM domain containing 2	77.5366	1.12841	0.000456499	0.00196551
ENSG00000114738	MAPKAPK3	MAPK activated protein kinase 3	6646.97	1.12888	2.86129e-79	3.77847e-77
ENSG00000140511	HAPLN3	hyaluronan and proteoglycan link protein 3	59.4264	1.12916	2.99486e-05	0.000163402
ENSG00000113578	FGF1	fibroblast growth factor 1	96.0991	1.12943	2.85846e-08	2.40042e-07
ENSG00000140853	NLRC5	NLR family CARD domain containing 5	177.492	1.12959	3.85122e-15	5.90307e-14
ENSG00000091536	MYO15A	myosin XVA	15.95	1.12964	0.00403714	0.0138296
ENSG00000162944	RFTN2	raftlin family member 2	11.5477	1.13155	0.0100171	0.0304248
ENSG00000182247	UBE2E2	ubiquitin conjugating enzyme E2 E2	550.122	1.1328	3.40826e-30	1.15372e-28
ENSG00000165168	CYBB	cytochrome b-245 beta chain	12.9368	1.13284	0.0126198	0.0372061
ENSG00000278864	RP11-45M22.2		96.0719	1.13296	0.000285039	0.0012865
ENSG00000167106	FAM102A	family with sequence similarity 102 member A	938.692	1.13305	1.39895e-22	3.37913e-21
ENSG00000197380	DACT3	dishevelled binding antagonist of beta catenin 3	41.0515	1.13396	0.000261845	0.00119144
ENSG00000276334	AL133243.1		39.3973	1.13492	0.000260226	0.00118542
ENSG00000136436	CALCOCO2	calcium binding and coiled-coil domain 2	2319.14	1.13592	6.34725e-22	1.48395e-20
ENSG00000124942	AHNAK	AHNAK nucleoprotein	24128.5	1.13636	6.20944e-14	8.82541e-13
ENSG00000167964	RAB26	RAB26, member RAS oncogene family	51.885	1.1389	4.11791e-05	0.000219787
ENSG00000152778	IFIT5	interferon induced protein with tetratricopeptide repeats 5	453.992	1.14136	2.96758e-18	5.65606e-17
ENSG00000196188	CTSE	cathepsin E	31.7022	1.14154	0.0175686	0.0495068
ENSG00000203814	HIST2H2BF	H2B clustered histone 18	103.668	1.14197	9.30493e-07	6.35687e-06
ENSG00000171680	PLEKHG5	pleckstrin homology and RhoGEF domain containing G5	390.741	1.14267	4.46614e-18	8.42536e-17
ENSG00000198431	TXNRD1	thioredoxin reductase 1	12842.7	1.14332	1.75607e-20	3.80571e-19
ENSG00000132535	DLG4	discs large MAGUK scaffold protein 4	599.88	1.14381	9.88403e-25	2.68118e-23
ENSG00000276966	HIST1H4E	H4 clustered histone 5	49.0552	1.14497	1.66921e-06	1.10304e-05
ENSG00000184719	RNLS	renalase, FAD dependent amine oxidase	161.656	1.14636	1.02151e-11	1.22755e-10
ENSG00000111981	ULBP1	UL16 binding protein 1	107.227	1.1464	2.26224e-11	2.62534e-10
ENSG00000165695	AK8	adenylate kinase 8	13.3997	1.14661	0.00868724	0.0268885
ENSG00000232480	TGFB2-AS1	TGFB2 antisense RNA 1 (head to head)	16.4568	1.14896	0.00171722	0.00649026
ENSG00000153234	NR4A2	nuclear receptor subfamily 4 group A member 2	29.2932	1.14912	0.00239936	0.00875178
ENSG00000163817	SLC6A20	solute carrier family 6 member 20	16.6004	1.1505	0.0037676	0.013027
ENSG00000174028	FAM3C2	family with sequence similarity 3 member C2, pseudogene	187.164	1.15082	2.47113e-09	2.33089e-08
ENSG00000272902	RP11-299H21.1		13.389	1.15133	0.00723208	0.0229551
ENSG00000173281	PPP1R3B	protein phosphatase 1 regulatory subunit 3B	107.104	1.15157	1.73406e-09	1.65646e-08
ENSG00000123240	OPTN	optineurin	3982.73	1.15182	6.7193e-22	1.56788e-20
ENSG00000204642	HLA-F	major histocompatibility complex, class I, F	101.346	1.15387	3.57817e-05	0.000193123
ENSG00000103528	SYT17	synaptotagmin 17	67.1105	1.15414	3.34454e-05	0.000181246
ENSG00000099365	STX1B	syntaxin 1B	28.184	1.15418	0.00126214	0.0049292
ENSG00000170522	ELOVL6	ELOVL fatty acid elongase 6	693.146	1.15441	1.43885e-18	2.8001e-17
ENSG00000116667	C1orf21	chromosome 1 open reading frame 21	309.141	1.15447	3.68668e-15	5.66532e-14
ENSG00000223572	CKMT1A	creatine kinase, mitochondrial 1A	42.0522	1.15489	0.000166004	0.00078461
ENSG00000138162	TACC2	transforming acidic coiled-coil containing protein 2	961.103	1.15584	7.53815e-28	2.29042e-26
ENSG00000010030	ETV7	ETS variant transcription factor 7	42.442	1.15584	1.59851e-05	9.14511e-05
ENSG00000083799	CYLD	CYLD lysine 63 deubiquitinase	1736.67	1.15596	1.30738e-45	7.48132e-44
ENSG00000196937	FAM3C	FAM3 metabolism regulating signaling molecule C	4726.9	1.15739	8.02458e-14	1.13315e-12
ENSG00000169908	TM4SF1	transmembrane 4 L six family member 1	4347.79	1.15926	1.41781e-22	3.42126e-21
ENSG00000112559	MDFI	MyoD family inhibitor	207.997	1.15985	2.87895e-10	3.00446e-09
ENSG00000013583	HEBP1	heme binding protein 1	1140.51	1.16376	1.12841e-26	3.30331e-25
ENSG00000241155	ARHGAP31-AS1	ARHGAP31 antisense RNA 1	10.6697	1.16422	0.0170854	0.0483435
ENSG00000156042	CFAP70	cilia and flagella associated protein 70	18.8727	1.16431	0.00138267	0.00534691
ENSG00000186854	TRABD2A	TraB domain containing 2A	826.904	1.1646	1.64092e-23	4.19998e-22
ENSG00000164111	ANXA5	annexin A5	13233	1.16557	2.70708e-28	8.39508e-27
ENSG00000176692	FOXC2	forkhead box C2	9.31742	1.16579	0.0173627	0.0490185
ENSG00000124201	ZNFX1	zinc finger NFX1-type containing 1	3293.19	1.16593	1.05574e-39	5.02448e-38
ENSG00000204869	IGFL4	IGF like family member 4	55.6352	1.16615	0.00130704	0.00508471
ENSG00000113739	STC2	stanniocalcin 2	3180.12	1.16618	9.51987e-11	1.03906e-09
ENSG00000214944	ARHGEF28	Rho guanine nucleotide exchange factor 28	528.598	1.16679	9.57559e-28	2.89484e-26
ENSG00000103381	CPPED1	calcineurin like phosphoesterase domain containing 1	1611.76	1.16717	7.82669e-44	4.36443e-42
ENSG00000143375	CGN	cingulin	152.245	1.16817	6.97249e-09	6.25054e-08
ENSG00000078269	SYNJ2	synaptojanin 2	2143.94	1.1687	4.94844e-23	1.22609e-21
ENSG00000150510	FAM124A	family with sequence similarity 124 member A	52.2368	1.16965	7.9654e-05	0.000402778
ENSG00000100106	TRIOBP	TRIO and F-actin binding protein	3513.93	1.17004	1.4329e-85	2.15239e-83
ENSG00000137819	PAQR5	progestin and adipoQ receptor family member 5	414.288	1.17163	2.1608e-07	1.62087e-06
ENSG00000144460	NYAP2	neuronal tyrosine-phosphorylated phosphoinositide-3-kinase adaptor 2	52.6967	1.17548	3.94927e-06	2.49387e-05
ENSG00000248905	FMN1	formin 1	196.836	1.17598	1.02729e-05	6.07081e-05
ENSG00000166173	LARP6	La ribonucleoprotein 6, translational regulator	733.305	1.17656	4.90269e-24	1.27661e-22
ENSG00000184678	HIST2H2BE	H2B clustered histone 21	1122.8	1.17736	7.8643e-10	7.78462e-09
ENSG00000099960	SLC7A4	solute carrier family 7 member 4	15.918	1.17831	0.00807167	0.02524
ENSG00000186523	FAM86B1	family with sequence similarity 86 member B1	51.4138	1.17851	5.50659e-08	4.45469e-07
ENSG00000150867	PIP4K2A	phosphatidylinositol-5-phosphate 4-kinase type 2 alpha	1475.02	1.17893	7.81832e-28	2.36955e-26
ENSG00000145819	ARHGAP26	Rho GTPase activating protein 26	1640.69	1.17974	4.94095e-09	4.50496e-08
ENSG00000126705	AHDC1	AT-hook DNA binding motif containing 1	980.428	1.17994	3.43534e-22	8.11051e-21
ENSG00000143545	RAB13	RAB13, member RAS oncogene family	2365.12	1.1818	6.55268e-35	2.6424e-33
ENSG00000180530	NRIP1	nuclear receptor interacting protein 1	574.35	1.18227	3.24739e-09	3.02511e-08
ENSG00000258311	RP11-644F5.10		54.4296	1.1829	2.24833e-05	0.000125433
ENSG00000173801	JUP	junction plakoglobin	2293.61	1.18414	7.50533e-11	8.28586e-10
ENSG00000265096	C1QTNF1-AS1	C1QTNF1 antisense RNA 1	265.39	1.18418	7.62781e-09	6.80248e-08
ENSG00000159231	CBR3	carbonyl reductase 3	387.887	1.18433	3.14754e-12	3.93386e-11
ENSG00000013619	MAMLD1	mastermind like domain containing 1	902.57	1.18467	3.48916e-25	9.58383e-24
ENSG00000128165	ADM2	adrenomedullin 2	43.0099	1.18485	0.000252174	0.00115267
ENSG00000089723	OTUB2	OTU deubiquitinase, ubiquitin aldehyde binding 2	72.3241	1.18564	9.92276e-08	7.77326e-07
ENSG00000142227	EMP3	epithelial membrane protein 3	4182.69	1.18689	9.90602e-18	1.83281e-16
ENSG00000203650	LINC01285	long intergenic non-protein coding RNA 1285	14.0185	1.18818	0.00440454	0.0149244
ENSG00000026025	VIM	vimentin	19977.9	1.18822	2.03817e-41	1.03345e-39
ENSG00000196776	CD47	CD47 molecule	2209.01	1.18993	5.64527e-30	1.88704e-28
ENSG00000051128	HOMER3	homer scaffold protein 3	202.484	1.19109	2.87842e-11	3.29742e-10
ENSG00000197442	MAP3K5	mitogen-activated protein kinase kinase kinase 5	228.186	1.1914	3.51414e-09	3.25468e-08
ENSG00000204257	HLA-DMA	major histocompatibility complex, class II, DM alpha	85.0349	1.19326	7.56662e-11	8.34969e-10
ENSG00000167748	KLK1	kallikrein 1	493.621	1.19339	3.64874e-12	4.53433e-11
ENSG00000144063	MALL	mal, T cell differentiation protein like	599.556	1.19351	5.03363e-11	5.63738e-10
ENSG00000146072	TNFRSF21	TNF receptor superfamily member 21	1889.3	1.19433	1.80447e-34	7.16839e-33
ENSG00000277075	HIST1H2AE	H2A clustered histone 8	101.078	1.19571	1.75057e-05	9.94638e-05
ENSG00000171132	PRKCE	protein kinase C epsilon	420.843	1.19613	1.16682e-10	1.26151e-09
ENSG00000205133	TRIQK	triple QxxK/R motif containing	345.623	1.19694	7.79561e-24	2.00814e-22
ENSG00000175264	CHST1	carbohydrate sulfotransferase 1	160.296	1.19891	9.91889e-17	1.70645e-15
ENSG00000068137	PLEKHH3	pleckstrin homology, MyTH4 and FERM domain containing H3	288.726	1.19973	1.39118e-29	4.58652e-28
ENSG00000151376	ME3	malic enzyme 3	969.217	1.20015	2.94267e-17	5.30166e-16
ENSG00000247271	ZBED5-AS1	ZBED5 antisense RNA 1	272.595	1.20042	4.41834e-12	5.45405e-11
ENSG00000110047	EHD1	EH domain containing 1	6539.97	1.20138	1.36551e-17	2.50143e-16
ENSG00000086730	LAT2	linker for activation of T cells family member 2	218.854	1.20227	2.33446e-10	2.45864e-09
ENSG00000158828	PINK1	PTEN induced kinase 1	1031.18	1.20421	1.06613e-27	3.21095e-26
ENSG00000196460	RFX8	regulatory factor X8	54.3238	1.20458	2.65887e-05	0.000146567
ENSG00000006283	CACNA1G	calcium voltage-gated channel subunit alpha1 G	30.5587	1.20498	0.00157866	0.00602725
ENSG00000166016	ABTB2	ankyrin repeat and BTB domain containing 2	1599.28	1.20509	2.16225e-29	7.04166e-28
ENSG00000227376	FTH1P16	ferritin heavy chain 1 pseudogene 16	150.358	1.20646	1.60364e-10	1.70994e-09
ENSG00000150527	CTAGE5	MIA SH3 domain ER export factor 2	42.8256	1.20756	5.75645e-05	0.000299072
ENSG00000064309	CDON	cell adhesion associated, oncogene regulated	457.981	1.20795	2.59353e-22	6.17158e-21
ENSG00000123342	MMP19	matrix metallopeptidase 19	180.898	1.21039	1.77888e-07	1.34699e-06
ENSG00000128342	LIF	LIF interleukin 6 family cytokine	1140.32	1.21063	3.12517e-18	5.94228e-17
ENSG00000179104	TMTC2	transmembrane O-mannosyltransferase targeting cadherins 2	192.275	1.21203	8.98575e-19	1.76874e-17
ENSG00000148841	ITPRIP	inositol 1,4,5-trisphosphate receptor interacting protein	741.211	1.21271	9.40727e-19	1.84869e-17
ENSG00000153976	HS3ST3A1	heparan sulfate-glucosamine 3-sulfotransferase 3A1	91.2269	1.21408	1.55213e-06	1.02879e-05
ENSG00000235350	AF196972.3		22.0318	1.21554	0.00129722	0.0050506
ENSG00000100299	ARSA	arylsulfatase A	515.304	1.21564	2.22253e-11	2.58049e-10
ENSG00000112796	ENPP5	ectonucleotide pyrophosphatase/phosphodiesterase family member 5	99.3766	1.21807	0.000754789	0.00310043
ENSG00000100351	GRAP2	GRB2 related adaptor protein 2	41.5632	1.21823	1.75962e-06	1.15992e-05
ENSG00000204525	HLA-C	major histocompatibility complex, class I, C	9791.29	1.21885	2.96775e-22	7.03421e-21
ENSG00000134326	CMPK2	cytidine/uridine monophosphate kinase 2	79.3562	1.2201	1.55354e-05	8.90903e-05
ENSG00000163617	CCDC191	coiled-coil domain containing 191	39.1043	1.22037	6.6625e-06	4.06103e-05
ENSG00000126432	PRDX5	peroxiredoxin 5	4362.52	1.22238	7.93258e-16	1.2804e-14
ENSG00000170955	PRKCDBP	caveolae associated protein 3	2443.89	1.22274	3.07214e-52	2.10959e-50
ENSG00000125148	MT2A	metallothionein 2A	18388.2	1.22467	8.04849e-38	3.55584e-36
ENSG00000107020	PLGRKT	plasminogen receptor with a C-terminal lysine	170.782	1.22591	2.10889e-15	3.31491e-14
ENSG00000224321	RPL12P14	ribosomal protein L12 pseudogene 14	360.137	1.22604	6.46811e-19	1.28475e-17
ENSG00000134013	LOXL2	lysyl oxidase like 2	2166.48	1.22719	1.00717e-49	6.43787e-48
ENSG00000196352	CD55	CD55 molecule (Cromer blood group)	490.187	1.22743	5.71027e-13	7.59074e-12
ENSG00000146350	TBC1D32	TBC1 domain family member 32	93.0969	1.22751	1.46674e-06	9.76227e-06
ENSG00000237254	TRBV30	T cell receptor beta variable 30	15.7344	1.22796	0.00308134	0.0108971
ENSG00000166128	RAB8B	RAB8B, member RAS oncogene family	852.307	1.22802	5.72182e-21	1.2745e-19
ENSG00000233608	TWIST2	twist family bHLH transcription factor 2	17.2393	1.22842	0.0122405	0.0362702
ENSG00000142961	MOB3C	MOB kinase activator 3C	351.145	1.22966	5.74864e-19	1.14944e-17
ENSG00000133138	TBC1D8B	TBC1 domain family member 8B	237.773	1.22982	1.59964e-11	1.88459e-10
ENSG00000163710	PCOLCE2	procollagen C-endopeptidase enhancer 2	612.795	1.23065	4.87288e-17	8.55476e-16
ENSG00000102796	DHRS12	dehydrogenase/reductase 12	103.922	1.23141	0.00012604	0.000612834
ENSG00000183186	C2CD4C	C2 calcium dependent domain containing 4C	49.2405	1.23188	1.11815e-06	7.53817e-06
ENSG00000077713	SLC25A43	solute carrier family 25 member 43	872.343	1.23188	1.82524e-29	5.9847e-28
ENSG00000260941	LINC00622	long intergenic non-protein coding RNA 622	13.967	1.23414	0.00571326	0.0187791
ENSG00000121064	SCPEP1	serine carboxypeptidase 1	853.938	1.23439	1.03735e-11	1.24409e-10
ENSG00000186174	BCL9L	BCL9 like	3433.84	1.23593	2.26507e-13	3.09136e-12
ENSG00000213453	FTH1P3	ferritin heavy chain 1 pseudogene 3	46.7677	1.23609	3.27271e-06	2.08527e-05
ENSG00000172014	ANKRD20A4	ankyrin repeat domain 20 family member A4, pseudogene	11.602	1.23618	0.0146881	0.0424399
ENSG00000180769	WDFY3-AS2	WDFY3 antisense RNA 2	67.7579	1.23696	3.50265e-09	3.24528e-08
ENSG00000111344	RASAL1	RAS protein activator like 1	85.2822	1.23701	0.00245443	0.0089216
ENSG00000242960	FTH1P23	ferritin heavy chain 1 pseudogene 23	163.77	1.23916	8.52328e-13	1.11512e-11
ENSG00000100767	PAPLN	papilin, proteoglycan like sulfated glycoprotein	56.395	1.24019	2.88484e-06	1.85485e-05
ENSG00000106123	EPHB6	EPH receptor B6	1518.97	1.24049	3.72862e-37	1.61466e-35
ENSG00000144935	TRPC1	transient receptor potential cation channel subfamily C member 1	907.386	1.24052	2.28234e-48	1.3852e-46
ENSG00000138448	ITGAV	integrin subunit alpha V	7512.91	1.24065	2.36128e-29	7.67944e-28
ENSG00000282988	RP1-34B20.21		30.6679	1.24071	0.000618135	0.00258056
ENSG00000216906	RP11-350J20.9		22.4847	1.24073	0.00025172	0.00115082
ENSG00000196420	S100A5	S100 calcium binding protein A5	219.994	1.24279	1.47683e-07	1.13363e-06
ENSG00000166816	LDHD	lactate dehydrogenase D	11.2063	1.24356	0.00971898	0.0296128
ENSG00000108448	TRIM16L	tripartite motif containing 16 like	571.579	1.24395	1.9691e-11	2.29957e-10
ENSG00000167588	GPD1	glycerol-3-phosphate dehydrogenase 1	33.4805	1.24412	4.31167e-05	0.000229161
ENSG00000197405	C5AR1	complement C5a receptor 1	24.7093	1.24458	0.000209475	0.000970043
ENSG00000196586	MYO6	myosin VI	711.172	1.24464	4.23473e-24	1.10628e-22
ENSG00000160211	G6PD	glucose-6-phosphate dehydrogenase	8966.04	1.24553	2.99059e-38	1.34852e-36
ENSG00000174938	SEZ6L2	seizure related 6 homolog like 2	1152.44	1.24579	8.76634e-23	2.13033e-21
ENSG00000171159	C9orf16	chromosome 9 open reading frame 16	2352.69	1.2461	5.60875e-16	9.14558e-15
ENSG00000157214	STEAP2	STEAP2 metalloreductase	209.94	1.24693	1.97615e-05	0.000111151
ENSG00000205363	C15orf59	inhibitory synaptic factor 1	18.7977	1.2488	0.0111224	0.0333312
ENSG00000188342	GTF2F2	general transcription factor IIF subunit 2	2946.46	1.24943	1.16499e-08	1.01668e-07
ENSG00000166575	TMEM135	transmembrane protein 135	593.617	1.24956	2.09864e-29	6.84379e-28
ENSG00000277443	MARCKS	myristoylated alanine rich protein kinase C substrate	3256.4	1.25349	2.54061e-17	4.60838e-16
ENSG00000126790	L3HYPDH	trans-L-3-hydroxyproline dehydratase	291.497	1.25393	1.27024e-22	3.07131e-21
ENSG00000124143	ARHGAP40	Rho GTPase activating protein 40	16.2552	1.25448	0.00789822	0.0247765
ENSG00000072682	P4HA2	prolyl 4-hydroxylase subunit alpha 2	3491.31	1.25612	7.221e-20	1.51439e-18
ENSG00000227128	LBX1-AS1	LBX1 antisense RNA 1	18.4735	1.25723	0.000574035	0.00241617
ENSG00000165424	ZCCHC24	zinc finger CCHC-type containing 24	1578.86	1.25729	6.82492e-34	2.65851e-32
ENSG00000186575	NF2	neurofibromin 2	2494.78	1.25743	6.83568e-30	2.27862e-28
ENSG00000007314	SCN4A	sodium voltage-gated channel alpha subunit 4	13.3674	1.25753	0.00502934	0.0167859
ENSG00000142765	SYTL1	synaptotagmin like 1	471.593	1.25821	1.64316e-20	3.57715e-19
ENSG00000248712	CCDC153	coiled-coil domain containing 153	57.8879	1.25845	6.90079e-07	4.80641e-06
ENSG00000131773	KHDRBS3	KH RNA binding domain containing, signal transduction associated 3	701.1	1.2593	4.67348e-19	9.40725e-18
ENSG00000282885	RP11-596C23.6		11.5506	1.26078	0.00590695	0.0193153
ENSG00000122591	FAM126A	family with sequence similarity 126 member A	2506.48	1.26089	9.85669e-27	2.89603e-25
ENSG00000169902	TPST1	tyrosylprotein sulfotransferase 1	1219.3	1.26464	1.66723e-17	3.03793e-16
ENSG00000183111	ARHGEF37	Rho guanine nucleotide exchange factor 37	156.266	1.26476	1.20959e-12	1.56214e-11
ENSG00000146426	TIAM2	TIAM Rac1 associated GEF 2	287.318	1.26488	3.5654e-23	8.87987e-22
ENSG00000140465	CYP1A1	cytochrome P450 family 1 subfamily A member 1	32.5694	1.26542	3.98333e-05	0.000213219
ENSG00000183508	FAM46C	terminal nucleotidyltransferase 5C	191.687	1.26668	4.47149e-07	3.20417e-06
ENSG00000167895	TMC8	transmembrane channel like 8	408.976	1.26688	5.42539e-06	3.35375e-05
ENSG00000091262	ABCC6	ATP binding cassette subfamily C member 6	41.0898	1.26907	8.84921e-05	0.00044392
ENSG00000183570	PCBP3	poly(rC) binding protein 3	38.66	1.26973	0.000322812	0.00143942
ENSG00000135077	HAVCR2	hepatitis A virus cellular receptor 2	143.993	1.27017	5.16713e-05	0.000270677
ENSG00000162909	CAPN2	calpain 2	19946.5	1.27071	5.74395e-57	4.57119e-55
ENSG00000274290	HIST1H2BE	H2B clustered histone 6	46.1361	1.27123	0.000172192	0.000811145
ENSG00000144746	ARL6IP5	ADP ribosylation factor like GTPase 6 interacting protein 5	4359.2	1.27311	1.47539e-29	4.85081e-28
ENSG00000244026	FAM86DP	family with sequence similarity 86 member D, pseudogene	980.353	1.27314	1.47673e-54	1.08207e-52
ENSG00000233487	RPSAP69	ribosomal protein SA pseudogene 69	7.62808	1.27435	0.0104115	0.0314716
ENSG00000232259	RP11-4C20.3		13.4272	1.27488	0.00266219	0.00956685
ENSG00000123384	LRP1	LDL receptor related protein 1	1071.1	1.2756	1.50681e-24	4.04182e-23
ENSG00000238278	ALG1L6P	ALG1 like 6, pseudogene	25.0536	1.27563	0.000178857	0.000838599
ENSG00000241361	SLC25A24P1	SLC25A24 pseudogene 1	62.8815	1.27608	6.61496e-09	5.95e-08
ENSG00000166446	CDYL2	chromodomain Y like 2	314.002	1.27631	1.76957e-16	2.98665e-15
ENSG00000137462	TLR2	toll like receptor 2	40.4606	1.27634	1.06194e-05	6.26323e-05
ENSG00000162976	PQLC3	solute carrier family 66 member 3	447.618	1.27687	1.41081e-10	1.51373e-09
ENSG00000144136	SLC20A1	solute carrier family 20 member 1	19823.4	1.27775	1.17698e-35	4.87715e-34
ENSG00000100003	SEC14L2	SEC14 like lipid binding 2	359.867	1.27809	2.69277e-26	7.74139e-25
ENSG00000167996	FTH1	ferritin heavy chain 1	13820.2	1.27814	1.33891e-10	1.44173e-09
ENSG00000243566	UPK3B	uroplakin 3B	66.7083	1.27838	4.41478e-06	2.76459e-05
ENSG00000026508	CD44	CD44 molecule (Indian blood group)	12305.2	1.27904	1.21526e-28	3.81299e-27
ENSG00000136883	KIF12	kinesin family member 12	33.7248	1.27907	4.64549e-05	0.000245169
ENSG00000247572	CKMT2-AS1	CKMT2 antisense RNA 1	84.4333	1.28008	5.90209e-09	5.33257e-08
ENSG00000254531	FLJ20021		71.8714	1.28055	2.99939e-10	3.12607e-09
ENSG00000225762	LINC01389	long intergenic non-protein coding RNA 1389	14.0487	1.28606	0.0149338	0.0430565
ENSG00000189171	S100A13	S100 calcium binding protein A13	1088.13	1.28653	1.15993e-10	1.25463e-09
ENSG00000143156	NME7	NME/NM23 family member 7	727.848	1.28686	1.54513e-50	1.02021e-48
ENSG00000108679	LGALS3BP	galectin 3 binding protein	7009.15	1.28697	1.13588e-20	2.49541e-19
ENSG00000130962	PRRG1	proline rich and Gla domain 1	561.356	1.2884	3.1463e-17	5.66004e-16
ENSG00000164746	C7orf57	chromosome 7 open reading frame 57	22.7324	1.28958	0.00143111	0.00551297
ENSG00000105639	JAK3	Janus kinase 3	130.682	1.29036	1.14472e-18	2.23858e-17
ENSG00000264343	NOTCH2NL	notch 2 N-terminal like A	13.0868	1.29173	0.0044383	0.0150282
ENSG00000255277	ABCC6P2	ATP binding cassette subfamily C member 6 pseudogene 2	8.70994	1.29186	0.0112992	0.033805
ENSG00000172081	MOB3A	MOB kinase activator 3A	1007.19	1.29253	1.07002e-28	3.37051e-27
ENSG00000140950	TLDC1	MTOR associated protein, eak-7 homolog	1308.05	1.29262	4.23595e-41	2.12985e-39
ENSG00000117298	ECE1	endothelin converting enzyme 1	6516.46	1.29264	2.18483e-76	2.76369e-74
ENSG00000157514	TSC22D3	TSC22 domain family member 3	417.771	1.29289	5.36482e-09	4.86742e-08
ENSG00000173110	HSPA6	heat shock protein family A (Hsp70) member 6	12.5273	1.29396	0.00207369	0.00768647
ENSG00000197712	FAM114A1	family with sequence similarity 114 member A1	643.437	1.294	5.59637e-35	2.26436e-33
ENSG00000111885	MAN1A1	mannosidase alpha class 1A member 1	741.273	1.2943	0.000844282	0.00343109
ENSG00000114268	PFKFB4	6-phosphofructo-2-kinase/fructose-2,6-biphosphatase 4	757.986	1.29433	3.5152e-38	1.58211e-36
ENSG00000106683	LIMK1	LIM domain kinase 1	8587.41	1.2945	7.89309e-28	2.3892e-26
ENSG00000240498	CDKN2B-AS1	CDKN2B antisense RNA 1	34.284	1.29538	4.60511e-05	0.000243358
ENSG00000231925	TAPBP	TAP binding protein	701.527	1.29563	2.69363e-23	6.77184e-22
ENSG00000169255	B3GALNT1	beta-1,3-N-acetylgalactosaminyltransferase 1 (globoside blood group)	179.331	1.29688	1.08172e-09	1.05511e-08
ENSG00000232187	FTH1P7	ferritin heavy chain 1 pseudogene 7	171.831	1.29791	1.37996e-11	1.63299e-10
ENSG00000177675	CD163L1	CD163 molecule like 1	530.995	1.2993	5.17907e-23	1.28191e-21
ENSG00000130518	KIAA1683	IQ motif containing N	8.49984	1.30057	0.0148776	0.0429049
ENSG00000109787	KLF3	Kruppel like factor 3	1246.77	1.3006	1.4839e-43	8.14246e-42
ENSG00000020181	ADGRA2	adhesion G protein-coupled receptor A2	71.9634	1.30122	8.55398e-10	8.42567e-09
ENSG00000220785	MTMR9LP	myotubularin related protein 9 like, pseudogene	84.2406	1.30134	1.16356e-09	1.13127e-08
ENSG00000187608	ISG15	ISG15 ubiquitin like modifier	1754.88	1.30174	2.97896e-10	3.10613e-09
ENSG00000239445	ST3GAL6-AS1	ST3GAL6 antisense RNA 1	11.6147	1.30255	0.0064839	0.0209567
ENSG00000172915	NBEA	neurobeachin	113.983	1.3035	1.83883e-10	1.95119e-09
ENSG00000184979	USP18	ubiquitin specific peptidase 18	37.7976	1.30368	7.62349e-07	5.27868e-06
ENSG00000109436	TBC1D9	TBC1 domain family member 9	920.392	1.30384	1.51065e-22	3.63433e-21
ENSG00000221947	XKR9	XK related 9	25.5189	1.30421	0.000606377	0.00253587
ENSG00000164741	DLC1	DLC1 Rho GTPase activating protein	319.284	1.30461	8.43057e-14	1.18769e-12
ENSG00000128346	C22orf23	chromosome 22 open reading frame 23	29.769	1.30474	4.96154e-06	3.08847e-05
ENSG00000251322	SHANK3	SH3 and multiple ankyrin repeat domains 3	230.405	1.30641	0.0027291	0.0097778
ENSG00000236155	RP11-231P20.2		15.1393	1.30674	0.00283814	0.0101204
ENSG00000198857	HSD3BP5	hydroxy-delta-5-steroid dehydrogenase, 3 beta, pseudogene 5	7.88892	1.30828	0.0113429	0.0339244
ENSG00000240184	PCDHGC3	protocadherin gamma subfamily C, 3	464.425	1.30861	3.75564e-07	2.71959e-06
ENSG00000162009	SSTR5	somatostatin receptor 5	26.1563	1.30875	0.000299236	0.00134301
ENSG00000140526	ABHD2	abhydrolase domain containing 2, acylglycerol lipase	2858.36	1.30959	2.14953e-52	1.48453e-50
ENSG00000173338	KCNK7	potassium two pore domain channel subfamily K member 7	8.494	1.31004	0.0135775	0.039655
ENSG00000072786	STK10	serine/threonine kinase 10	2500.66	1.31067	1.96954e-23	4.99324e-22
ENSG00000160219	GAB3	GRB2 associated binding protein 3	23.9323	1.31192	0.00202549	0.00752521
ENSG00000242992	FTH1P4	ferritin heavy chain 1 pseudogene 4	14.8151	1.31365	0.00447594	0.0151407
ENSG00000216331	HIST1H1PS1	H1.12 linker histone, cluster member pseudogene	20.9621	1.31385	0.000766227	0.00314204
ENSG00000106633	GCK	glucokinase	11.6293	1.31447	0.00690803	0.0220928
ENSG00000233622	CYP2T1P	cytochrome P450 family 2 subfamily T member 1, pseudogene	22.3846	1.31545	0.000772439	0.00316481
ENSG00000182472	CAPN12	calpain 12	57.1161	1.31552	6.39188e-08	5.12416e-07
ENSG00000223551	TMSB4XP4	TMSB4X pseudogene 4	54.0847	1.31635	2.09882e-07	1.57586e-06
ENSG00000230269	RP1-40E16.9		30.9321	1.31654	0.000260716	0.00118698
ENSG00000069974	RAB27A	RAB27A, member RAS oncogene family	374.921	1.31694	1.01099e-22	2.45188e-21
ENSG00000197448	GSTK1	glutathione S-transferase kappa 1	3683.76	1.31698	4.20058e-17	7.4397e-16
ENSG00000042445	RETSAT	retinol saturase	1075.52	1.31727	8.62831e-44	4.78921e-42
ENSG00000136111	TBC1D4	TBC1 domain family member 4	1628.3	1.31761	7.22822e-23	1.76548e-21
ENSG00000185340	GAS2L1	growth arrest specific 2 like 1	1035.84	1.31777	1.77372e-43	9.66655e-42
ENSG00000263082	CTD-2034I21.2		8.85335	1.31934	0.00848146	0.0263397
ENSG00000165887	ANKRD2	ankyrin repeat domain 2	15.1095	1.32006	0.00221878	0.00815636
ENSG00000111846	GCNT2	glucosaminyl (N-acetyl) transferase 2 (I blood group)	32.6246	1.32029	0.000573558	0.00241459
ENSG00000104154	SLC30A4	solute carrier family 30 member 4	278.322	1.32036	2.42562e-24	6.39927e-23
ENSG00000256943	RP13-895J2.2		8.81536	1.32128	0.00856895	0.0265634
ENSG00000163624	CDS1	CDP-diacylglycerol synthase 1	65.3603	1.32173	3.01788e-05	0.000164508
ENSG00000120875	DUSP4	dual specificity phosphatase 4	2309.21	1.3228	7.83893e-103	1.62415e-100
ENSG00000234678	RP11-465N4.4		7.12829	1.3231	0.0151807	0.0436532
ENSG00000130762	ARHGEF16	Rho guanine nucleotide exchange factor 16	146.768	1.32334	4.73989e-07	3.38137e-06
ENSG00000089060	SLC8B1	solute carrier family 8 member B1	538.912	1.32459	4.62338e-19	9.31419e-18
ENSG00000175592	FOSL1	FOS like 1, AP-1 transcription factor subunit	5293.46	1.32506	1.73033e-12	2.20502e-11
ENSG00000136048	DRAM1	DNA damage regulated autophagy modulator 1	352.802	1.32548	8.36438e-34	3.24765e-32
ENSG00000196116	TDRD7	tudor domain containing 7	1183.96	1.32556	4.77619e-26	1.35687e-24
ENSG00000089041	P2RX7	purinergic receptor P2X 7	86.9872	1.32594	1.0982e-12	1.42363e-11
ENSG00000175463	TBC1D10C	TBC1 domain family member 10C	50.6108	1.3272	0.00248895	0.00903344
ENSG00000179148	ALOXE3	arachidonate lipoxygenase 3	61.4379	1.32724	1.34105e-08	1.16273e-07
ENSG00000087085	ACHE	acetylcholinesterase (Cartwright blood group)	93.5552	1.32755	2.64979e-13	3.59803e-12
ENSG00000248265	FLJ12825		7.63703	1.32776	0.0127816	0.0376371
ENSG00000226564	FTH1P20	ferritin heavy chain 1 pseudogene 20	328.178	1.32801	1.04815e-11	1.25642e-10
ENSG00000113369	ARRDC3	arrestin domain containing 3	921.918	1.3282	3.41902e-33	1.28797e-31
ENSG00000116678	LEPR	leptin receptor	232.419	1.3291	7.44741e-22	1.73609e-20
ENSG00000160050	CCDC28B	coiled-coil domain containing 28B	125.72	1.32958	5.30834e-10	5.3673e-09
ENSG00000187688	TRPV2	transient receptor potential cation channel subfamily V member 2	6489.51	1.3311	3.76849e-68	4.15468e-66
ENSG00000176909	MAMSTR	MEF2 activating motif and SAP domain containing transcriptional regulator	34.8348	1.33164	3.04339e-06	1.94793e-05
ENSG00000214900	LINC01588	long intergenic non-protein coding RNA 1588	99.5249	1.33185	6.9348e-12	8.43904e-11
ENSG00000213362	FTH1P12	ferritin heavy chain 1 pseudogene 12	53.7845	1.3321	6.8932e-07	4.80346e-06
ENSG00000238164	RP3-395M20.8		9.00746	1.33217	0.00882731	0.0272553
ENSG00000069424	KCNAB2	potassium voltage-gated channel subfamily A regulatory beta subunit 2	228.109	1.333	1.97127e-11	2.30072e-10
ENSG00000115363	EVA1A	eva-1 homolog A, regulator of programmed cell death	1234.42	1.33401	3.16888e-29	1.02504e-27
ENSG00000134802	SLC43A3	solute carrier family 43 member 3	475.725	1.3344	1.6451e-07	1.2524e-06
ENSG00000140545	MFGE8	milk fat globule EGF and factor V/VIII domain containing	1788.81	1.33647	9.98221e-12	1.20016e-10
ENSG00000153814	JAZF1	JAZF zinc finger 1	330.614	1.33656	6.96173e-21	1.54068e-19
ENSG00000170915	PAQR8	progestin and adipoQ receptor family member 8	251.918	1.33713	2.92935e-21	6.61692e-20
ENSG00000184898	RBM43	RNA binding motif protein 43	112.063	1.33745	2.75193e-15	4.28428e-14
ENSG00000118985	ELL2	elongation factor for RNA polymerase II 2	980.761	1.33891	1.47882e-22	3.56488e-21
ENSG00000237264	FTH1P11	ferritin heavy chain 1 pseudogene 11	160.95	1.34094	1.74641e-12	2.22434e-11
ENSG00000104783	KCNN4	potassium calcium-activated channel subfamily N member 4	2171.02	1.34185	4.36738e-12	5.39392e-11
ENSG00000234975	FTH1P2	ferritin heavy chain 1 pseudogene 2	478.08	1.34235	1.56792e-18	3.03899e-17
ENSG00000144583	MARCH4	membrane associated ring-CH-type finger 4	1196.17	1.34316	0.000861421	0.00349484
ENSG00000220563	PKMP3	pyruvate kinase M1/2 pseudogene 3	7.96903	1.34399	0.00847396	0.0263199
ENSG00000178537	SLC25A20	solute carrier family 25 member 20	699.077	1.34423	6.46086e-24	1.67328e-22
ENSG00000257829	RP11-845M18.6		9.93969	1.34932	0.00582789	0.0190828
ENSG00000234698	RP11-112L6.2		8.69747	1.3509	0.0117647	0.0350246
ENSG00000277224	HIST1H2BF	H2B clustered histone 7	40.8834	1.35106	1.40593e-06	9.38268e-06
ENSG00000124313	IQSEC2	IQ motif and Sec7 domain ArfGEF 2	1053.96	1.35158	6.63979e-29	2.11646e-27
ENSG00000173535	TNFRSF10C	TNF receptor superfamily member 10c	45.5493	1.35359	3.02541e-06	1.93849e-05
ENSG00000183196	CHST6	carbohydrate sulfotransferase 6	99.6262	1.3542	1.5358e-13	2.12746e-12
ENSG00000211772	TRBC2	T cell receptor beta constant 2	1417.24	1.3569	0.000883195	0.00357292
ENSG00000255236	CTD-2655K5.1		15.8596	1.35723	0.000706383	0.00291805
ENSG00000112761	WISP3	cellular communication network factor 6	79.8537	1.3577	6.57196e-10	6.57305e-09
ENSG00000063180	CA11	carbonic anhydrase 11	353.508	1.35805	3.52476e-07	2.56632e-06
ENSG00000233621	LINC01137	long intergenic non-protein coding RNA 1137	39.8641	1.35863	1.42572e-06	9.50505e-06
ENSG00000198203	SULT1C2	sulfotransferase family 1C member 2	22.761	1.35889	0.000222551	0.00102506
ENSG00000112139	MDGA1	MAM domain containing glycosylphosphatidylinositol anchor 1	368.711	1.3601	1.34962e-14	1.99857e-13
ENSG00000171428	NAT1	N-acetyltransferase 1	512.372	1.36285	6.94035e-14	9.82937e-13
ENSG00000149294	NCAM1	neural cell adhesion molecule 1	1062.56	1.36486	2.52814e-14	3.67582e-13
ENSG00000204634	TBC1D8	TBC1 domain family member 8	907.19	1.36498	7.28707e-63	6.84131e-61
ENSG00000227076	RP11-4C20.4		39.1032	1.36523	1.12274e-05	6.5927e-05
ENSG00000105520	PLPPR2	phospholipid phosphatase related 2	377.346	1.36632	4.0929e-35	1.67294e-33
ENSG00000182866	LCK	LCK proto-oncogene, Src family tyrosine kinase	64.8539	1.3664	2.80603e-06	1.80659e-05
ENSG00000183087	GAS6	growth arrest specific 6	3623.96	1.3683	9.14568e-30	3.02765e-28
ENSG00000179862	CITED4	Cbp/p300 interacting transactivator with Glu/Asp rich carboxy-terminal domain 4	204.2	1.36839	1.51172e-15	2.39346e-14
ENSG00000233030	RP11-196G18.3		12.3081	1.3689	0.00237482	0.00867292
ENSG00000171219	CDC42BPG	CDC42 binding protein kinase gamma	282.114	1.36902	1.21517e-07	9.42715e-07
ENSG00000072210	ALDH3A2	aldehyde dehydrogenase 3 family member A2	4495.98	1.36954	2.71302e-93	4.86603e-91
ENSG00000064687	ABCA7	ATP binding cassette subfamily A member 7	559.758	1.37011	3.14994e-07	2.30669e-06
ENSG00000142910	TINAGL1	tubulointerstitial nephritis antigen like 1	15283.9	1.37019	2.9121e-16	4.85028e-15
ENSG00000076770	MBNL3	muscleblind like splicing regulator 3	272.986	1.37188	7.66137e-18	1.42518e-16
ENSG00000166924	NYAP1	neuronal tyrosine phosphorylated phosphoinositide-3-kinase adaptor 1	25.6691	1.37306	0.000140978	0.000677381
ENSG00000171931	FBXW10	F-box and WD repeat domain containing 10	6.88267	1.37341	0.0137046	0.0399795
ENSG00000228742	RP5-884M6.1		86.0255	1.37343	1.95149e-07	1.47028e-06
ENSG00000110031	LPXN	leupaxin	184.089	1.37363	6.61191e-11	7.35357e-10
ENSG00000112343	TRIM38	tripartite motif containing 38	1003.31	1.37467	1.83921e-47	1.10233e-45
ENSG00000184922	FMNL1	formin like 1	1331.86	1.37614	6.79535e-24	1.75424e-22
ENSG00000186815	TPCN1	two pore segment channel 1	1379.25	1.37648	3.14931e-28	9.70391e-27
ENSG00000056558	TRAF1	TNF receptor associated factor 1	90.5517	1.37779	2.06368e-13	2.82613e-12
ENSG00000100271	TTLL1	tubulin tyrosine ligase like 1	124.34	1.37815	5.61709e-10	5.66755e-09
ENSG00000140968	IRF8	interferon regulatory factor 8	22.644	1.37849	0.00153471	0.00586971
ENSG00000130755	GMFG	glia maturation factor gamma	742.168	1.37923	0.000159969	0.000759822
ENSG00000196517	SLC6A9	solute carrier family 6 member 9	163.659	1.37959	1.96208e-10	2.07464e-09
ENSG00000124920	MYRF	myelin regulatory factor	1249.28	1.37986	3.08279e-29	9.98542e-28
ENSG00000179869	ABCA13	ATP binding cassette subfamily A member 13	8.81272	1.38006	0.0100392	0.0304686
ENSG00000136205	TNS3	tensin 3	5353.84	1.38288	3.24167e-71	3.71002e-69
ENSG00000180596	HIST1H2BC	H2B clustered histone 4	298.954	1.38302	3.71783e-09	3.43803e-08
ENSG00000177679	SRRM3	serine/arginine repetitive matrix 3	202.816	1.38433	0.00711004	0.0226425
ENSG00000183242	WT1-AS	WT1 antisense RNA	31.9055	1.38443	1.02462e-06	6.95056e-06
ENSG00000197776	KLHDC1	kelch domain containing 1	32.2932	1.38496	3.53791e-07	2.57355e-06
ENSG00000135046	ANXA1	annexin A1	1850.59	1.38529	0.00127241	0.00496204
ENSG00000154134	ROBO3	roundabout guidance receptor 3	164.383	1.3853	4.13699e-13	5.55777e-12
ENSG00000132429	POPDC3	popeye domain containing 3	174.634	1.38549	1.77952e-20	3.85306e-19
ENSG00000164308	ERAP2	endoplasmic reticulum aminopeptidase 2	358.641	1.38717	1.92892e-22	4.61751e-21
ENSG00000135631	RAB11FIP5	RAB11 family interacting protein 5	1399.41	1.38775	9.71693e-19	1.90798e-17
ENSG00000125827	TMX4	thioredoxin related transmembrane protein 4	3247.65	1.38836	1.03222e-91	1.7977e-89
ENSG00000171843	MLLT3	MLLT3 super elongation complex subunit	385.913	1.38892	6.6519e-33	2.47479e-31
ENSG00000124145	SDC4	syndecan 4	5411.28	1.39044	2.23353e-38	1.01287e-36
ENSG00000231160	KLF3-AS1	KLF3 antisense RNA 1	16.9507	1.39104	0.000341846	0.00151585
ENSG00000188277	C15orf62	chromosome 15 open reading frame 62	106.389	1.39191	2.65113e-11	3.05305e-10
ENSG00000246523	RP11-736K20.6		13.6228	1.39237	0.000484223	0.00207116
ENSG00000240891	PLCXD2	phosphatidylinositol specific phospholipase C X domain containing 2	205.478	1.39401	4.75921e-15	7.25319e-14
ENSG00000120708	TGFBI	transforming growth factor beta induced	19442.1	1.39404	6.76264e-59	5.78411e-57
ENSG00000259065	RP5-1021I20.1		33.3606	1.39508	0.000367733	0.00161722
ENSG00000106714	CNTNAP3	contactin associated protein family member 3	265.347	1.39761	4.01587e-10	4.12643e-09
ENSG00000106070	GRB10	growth factor receptor bound protein 10	1555.19	1.39774	1.45532e-18	2.82987e-17
ENSG00000138646	HERC5	HECT and RLD domain containing E3 ubiquitin protein ligase 5	28.5927	1.39826	0.000159359	0.000757223
ENSG00000169116	PARM1	prostate androgen-regulated mucin-like protein 1	9.09791	1.39906	0.0110058	0.0330229
ENSG00000159713	TPPP3	tubulin polymerization promoting protein family member 3	11.4016	1.39924	0.0012971	0.0050506
ENSG00000142867	BCL10	BCL10 immune signaling adaptor	1120.85	1.40124	1.80353e-67	1.9265e-65
ENSG00000120820	GLT8D2	glycosyltransferase 8 domain containing 2	14.3731	1.40216	0.00399318	0.0137005
ENSG00000137936	BCAR3	BCAR3 adaptor protein, NSP family member	2856.9	1.40303	3.27631e-14	4.71514e-13
ENSG00000105559	PLEKHA4	pleckstrin homology domain containing A4	535.449	1.40315	2.05645e-20	4.44068e-19
ENSG00000153721	CNKSR3	CNKSR family member 3	296.796	1.40387	2.52524e-16	4.22644e-15
ENSG00000128567	PODXL	podocalyxin like	2228.11	1.40491	4.33896e-09	3.98873e-08
ENSG00000219507	FTH1P8	ferritin heavy chain 1 pseudogene 8	406.47	1.40661	2.03922e-13	2.79581e-12
ENSG00000105929	ATP6V0A4	ATPase H+ transporting V0 subunit a4	54.4937	1.4081	2.08777e-06	1.36463e-05
ENSG00000267121	CTD-2020K17.1		106.144	1.40835	1.17299e-08	1.02292e-07
ENSG00000150722	PPP1R1C	protein phosphatase 1 regulatory inhibitor subunit 1C	91.6358	1.40918	2.89284e-05	0.000158339
ENSG00000138642	HERC6	HECT and RLD domain containing E3 ubiquitin protein ligase family member 6	432.202	1.40986	9.04718e-42	4.6661e-40
ENSG00000116285	ERRFI1	ERBB receptor feedback inhibitor 1	1721.39	1.4112	1.43796e-25	3.99074e-24
ENSG00000035403	VCL	vinculin	8098.05	1.41144	1.62169e-18	3.13814e-17
ENSG00000088340	FER1L4	fer-1 like family member 4 (pseudogene)	42.9321	1.41285	3.59035e-06	2.2798e-05
ENSG00000122574	WIPF3	WAS/WASL interacting protein family member 3	13.2439	1.41494	0.00309955	0.0109551
[truncated: 1,584 more rows]
