# Supplementary material for: Transcriptional activity mediated by β-CATENIN and TCF/LEF family members is completely dispensable for survival and propagation of multiple human colorectal cancer cell lines
Source: Sci Rep. 2023 Jan 6;13:287. doi: 10.1038/s41598-022-27261-0 (PMC9822887; doi:10.1038/s41598-022-27261-0)
Supplement: Supplementary file 11 — Supplementary Table S14. [file 41598_2022_27261_MOESM11_ESM.xlsx]

## Sheet: HT_TCF_reads
Supplementary Table S14: β-CATENIN-dependent genes in HT29 cells were found to be expressed but not differentially regulated in the HT29 TCF7L2 WT/KO RNA-seq dataset
Genes are considered to be differentially expressed when adj. p-value<0.05 and absolute log2FC>1
NA: not available (could not be determined in this context)
ENSEMBL ID	mean read count	log2FC	adj. p-value
ENSG00000254521	0.09613	0.091921	NA
ENSG00000244137	0.199042	-0.0586198	NA
ENSG00000239713	0.286184	0.292642	NA
ENSG00000258791	0.292774	-0.255038	NA
ENSG00000236253	0.318112	-0.460062	NA
ENSG00000224649	0.593132	-0.797331	NA
ENSG00000258837	0.597382	0.536449	NA
ENSG00000259904	0.680554	0.189959	NA
ENSG00000267881	0.771599	1.12582	0.305808
ENSG00000230234	0.914891	-1.9463	0.0549719
ENSG00000198848	1.09701	1.18072	0.293061
ENSG00000267497	1.11284	-0.22452	0.881001
ENSG00000205777	1.19382	1.21897	0.248715
ENSG00000215834	1.52683	-1.57584	0.124008
ENSG00000197520	1.6037	-0.870433	0.451828
ENSG00000236384	1.79652	-1.68474	0.0728981
ENSG00000256612	2.65561	-1.22575	0.239245
ENSG00000214510	3.32005	0.0789591	0.950531
ENSG00000198768	3.34327	-1.49343	0.105667
ENSG00000227243	4.0663	1.47889	0.0783382
ENSG00000237813	4.14514	-0.713302	0.44676
ENSG00000260228	4.45635	-0.779299	0.458787
ENSG00000237074	4.68114	1.48026	0.076037
ENSG00000260896	5.28234	0.346184	0.77633
ENSG00000280114	5.68593	0.594263	0.525149
ENSG00000198610	6.0543	0.14217	0.922298
ENSG00000261770	6.72633	-1.11686	0.102211
ENSG00000218014	7.17375	0.576079	0.471509
ENSG00000204632	8.94531	0.235911	0.780533
ENSG00000282393	9.30473	0.149378	0.875245
ENSG00000264964	9.48553	-0.00642883	0.993982
ENSG00000258689	9.66612	0.496964	0.607216
ENSG00000198488	10.7174	-0.946976	0.282453
ENSG00000215644	13.2636	-0.496032	0.442363
ENSG00000240204	13.4846	-0.0535422	0.951674
ENSG00000228288	14.0982	-0.577204	0.315549
ENSG00000250318	15.212	0.22466	0.717019
ENSG00000204262	16.5401	-0.724758	0.112938
ENSG00000224259	17.3542	0.608591	0.442468
ENSG00000226465	17.6091	-0.31674	0.549115
ENSG00000250271	20.4518	-0.312326	0.792882
ENSG00000221994	21.8145	-0.211273	0.689043
ENSG00000213401	22.878	1.18558	0.0798106
ENSG00000231483	25.1285	0.30825	0.495882
ENSG00000214357	25.966	1.03152	0.128364
ENSG00000233483	26.1905	0.181271	0.706981
ENSG00000233622	28.0866	1.01889	0.0506529
ENSG00000213199	29.679	0.103609	0.844895
ENSG00000244459	32.052	0.388271	0.397721
ENSG00000197165	33.4503	-0.360504	0.513962
ENSG00000198832	33.5168	1.23369	0.0956149
ENSG00000279148	33.7972	0.0886811	0.919837
ENSG00000271780	34.1795	-0.753186	0.0738147
ENSG00000224511	35.2339	1.24792	0.072449
ENSG00000228952	37.1397	0.231848	0.574433
ENSG00000234231	45.3382	-0.490342	0.146564
ENSG00000253210	45.8039	0.0465481	0.930436
ENSG00000262188	50.4034	0.56339	0.179733
ENSG00000261888	51.2377	0.26303	0.76235
ENSG00000197273	55.313	0.507531	0.512519
ENSG00000198780	60.6549	-0.651808	0.541832
ENSG00000204869	64.0764	-0.888927	0.107083
ENSG00000259146	75.5386	0.659502	0.10518
ENSG00000223745	78.5046	-0.0987449	0.697052
ENSG00000224863	78.5659	0.35537	0.527926
ENSG00000253307	90.6857	-0.206665	0.320023
ENSG00000203666	93.9121	-0.34846	0.254865
ENSG00000267296	94.2021	-0.135655	0.884479
ENSG00000240602	105.667	-0.890133	0.216418
ENSG00000223552	107.22	0.325243	0.366343
ENSG00000197372	117.422	0.591939	0.615939
ENSG00000254531	118.722	0.775357	3.62451e-05
ENSG00000213901	127.397	-0.587791	0.177746
ENSG00000204323	141.08	0.739722	0.0644319
ENSG00000204642	145.833	0.261474	0.640185
ENSG00000265666	162.175	0.368175	0.0821552
ENSG00000233621	187.841	-0.25402	0.356177
ENSG00000197496	196.194	0.497172	0.653625
ENSG00000237187	198.977	0.797923	0.358623
ENSG00000197506	233.088	-1.58891	0.0711436
ENSG00000239521	282.767	-0.400371	0.232539
ENSG00000198464	298.389	-0.0544736	0.92492
ENSG00000279806	301.111	0.453213	0.384377
ENSG00000213145	310.35	0.175544	0.504262
ENSG00000213889	334.901	0.278945	0.491949
ENSG00000196544	389.428	-0.00130487	0.996615
ENSG00000256940	391.422	0.809718	0.000661414
ENSG00000198892	523.915	0.658931	0.052785
ENSG00000226287	631.99	0.242472	0.523578
ENSG00000198576	704.958	0.088845	0.910831
ENSG00000235750	778.371	-0.659003	5.74148e-05
ENSG00000242247	807.979	0.54634	0.0600614
ENSG00000198643	839.291	-0.352952	0.499924
ENSG00000233041	1061.56	0.53317	0.667267
ENSG00000245848	2105.67	0.206503	0.818848
ENSG00000211445	3295.13	0.359477	0.28596
ENSG00000215182	4066.04	-0.861152	0.297289
ENSG00000265972	5433.53	0.57008	0.000189438
ENSG00000196924	58091.7	-0.469137	0.313825
