# Supplementary material for: Transcriptional activity mediated by β-CATENIN and TCF/LEF family members is completely dispensable for survival and propagation of multiple human colorectal cancer cell lines
Source: Sci Rep. 2023 Jan 6;13:287. doi: 10.1038/s41598-022-27261-0 (PMC9822887; doi:10.1038/s41598-022-27261-0)
Supplement: Supplementary file 12 — Supplementary Table S15. [file 41598_2022_27261_MOESM12_ESM.xlsx]

## Sheet: HCT_TCF_reads
Supplementary Table S15: β-CATENIN-dependent genes in HCT116 cells were found to be expressed but not differentially regulated in the HCT116 TCF7L2 WT/KO RNA-seq dataset
Genes are considered to be differentially expressed when adj. p-value<0.05 and absolute log2FC>1
NA: not available (could not be determined in this context)
ENSEMBL ID	mean read counts	log2FC	adj. p-value
ENSG00000104432	2.64247	-0.187183	NA
ENSG00000137965	3.13685	-0.284516	NA
ENSG00000126259	3.25034	-0.134634	NA
ENSG00000123977	3.31101	-0.101343	NA
ENSG00000137745	3.70091	-0.348699	NA
ENSG00000099984	4.64809	0.0557326	NA
ENSG00000117152	5.42983	0.313641	NA
ENSG00000134363	5.46168	-0.072005	NA
ENSG00000019582	5.67339	-0.313948	NA
ENSG00000081041	6.23043	-0.0970341	NA
ENSG00000135374	7.49328	-0.122923	0.836752
ENSG00000107159	10.3353	0.433074	0.326764
ENSG00000139988	10.7428	-0.135503	0.833047
ENSG00000117226	12.0045	-0.479906	0.284984
ENSG00000139445	13.0433	0.0577321	0.935855
ENSG00000134827	14.1481	-0.165628	0.797123
ENSG00000130303	14.5201	0.300323	0.579113
ENSG00000029534	15.4795	-0.0522783	0.948091
ENSG00000134198	16.3251	-0.416106	0.400497
ENSG00000114771	16.8394	-0.610621	0.162923
ENSG00000111801	17.5367	-0.129904	0.852305
ENSG00000105996	20.2681	0.108707	0.881692
ENSG00000127325	21.1735	-0.375211	0.477493
ENSG00000104490	23.6473	-0.468875	0.339034
ENSG00000053524	26.4553	-0.361331	0.499861
ENSG00000129538	27.1225	-0.240054	0.694858
ENSG00000010310	27.1388	-0.188636	0.772577
ENSG00000105246	27.3367	-0.330104	0.54922
ENSG00000138356	30.6268	-0.540091	0.248446
ENSG00000119715	31.4223	-0.456587	0.354216
ENSG00000105641	31.8652	0.0745052	0.92362
ENSG00000087076	31.9172	-0.212686	0.734837
ENSG00000060566	37.0232	0.159871	0.812555
ENSG00000111052	39.6689	-0.0658721	0.933569
ENSG00000137699	40.6823	-0.540343	0.238243
ENSG00000118785	41.6578	-0.468214	0.322291
ENSG00000123612	43.9552	-0.698595	0.0953036
ENSG00000100583	45.0526	0.0421947	0.959494
ENSG00000136167	46.7132	-0.554451	0.217579
ENSG00000138449	53.3158	-0.300318	0.568717
ENSG00000104814	61.941	-0.198712	0.729137
ENSG00000138061	64.9904	0.257073	0.634153
ENSG00000116833	66.9499	-0.265993	0.609962
ENSG00000100271	68.6234	-0.562983	0.161421
ENSG00000127415	69.4915	-0.216811	0.705402
ENSG00000135406	69.9077	0.238403	0.650134
ENSG00000100299	71.3265	-0.0782816	0.909715
ENSG00000120217	72.5765	-0.315353	0.513733
ENSG00000125850	73.2907	-0.484657	0.245544
ENSG00000115604	77.8815	-0.518726	0.194953
ENSG00000108759	81.236	0.00919246	0.991071
ENSG00000114861	86.2436	-0.406605	0.324169
ENSG00000111087	107.036	0.210008	0.661179
ENSG00000100302	119.63	0.258917	0.605237
ENSG00000100055	119.689	-0.442701	0.261024
ENSG00000108932	123.598	0.305314	0.452189
ENSG00000138735	131.554	-0.259644	0.553995
ENSG00000078018	134.625	-0.506135	0.135166
ENSG00000053918	135.831	0.0210328	0.982249
ENSG00000089486	136.458	-0.272561	0.497797
ENSG00000118263	144.592	-0.566665	0.0757722
ENSG00000138622	163.841	-0.242062	0.534595
ENSG00000137261	164.112	-0.331593	0.347797
ENSG00000118777	171.805	-0.0502498	0.928012
ENSG00000139211	180.584	-0.506616	0.0830171
ENSG00000116574	185.801	0.508161	0.0786539
ENSG00000106688	190.866	-0.0512493	0.925178
ENSG00000071242	204.788	-0.275145	0.409613
ENSG00000134955	206.513	-0.289344	0.417465
ENSG00000138271	208.639	-0.502272	0.0993302
ENSG00000123104	213.559	-0.0670152	0.891105
ENSG00000105991	224.352	-0.443235	0.113754
ENSG00000095739	264.991	0.453666	0.0798431
ENSG00000134470	277.808	-0.543655	0.078768
ENSG00000064763	279.521	-0.162516	0.659588
ENSG00000137767	279.777	-0.402505	0.128959
ENSG00000003147	312.348	0.165257	0.635925
ENSG00000110888	328.204	-0.25085	0.411867
ENSG00000132429	330.017	-0.121774	0.730272
ENSG00000007237	334.432	-0.163419	0.60874
ENSG00000086730	355.629	-0.210826	0.481667
ENSG00000057704	452.445	-0.351208	0.210385
ENSG00000128564	470.094	0.472286	0.0668835
ENSG00000138316	476.473	-0.118102	0.73297
ENSG00000101144	586.194	-0.171542	0.508223
ENSG00000109436	643.698	-0.286177	0.217685
ENSG00000133639	673.712	-0.157263	0.552511
ENSG00000119514	701.141	-0.00860005	0.986714
ENSG00000099282	881.307	-0.0353414	0.913825
ENSG00000107957	956.922	0.078574	0.807081
ENSG00000050555	979.884	-0.170886	0.487768
ENSG00000088992	986.173	-0.304131	0.124745
ENSG00000103534	1234.4	0.249563	0.183794
ENSG00000008513	1263.14	0.107324	0.686199
ENSG00000112769	1318.57	-0.0230735	0.976844
ENSG00000112297	2284.45	0.192236	0.253713
ENSG00000018408	2643.54	-0.259774	0.100456
ENSG00000116016	2657.97	-0.309743	0.0707762
ENSG00000072210	2885.17	-0.126167	0.528238
ENSG00000006453	3711.31	-0.209136	0.141301
ENSG00000135932	3727.69	-0.177252	0.256541
ENSG00000115756	3916.8	-0.0471967	0.832443
ENSG00000134852	5662.52	0.131536	0.38185
ENSG00000120885	9970.12	0.00759021	0.983173
ENSG00000123066	10448.1	0.0304111	0.904117
ENSG00000026508	21030	-0.457157	0.196063
ENSG00000129116	26834.5	0.219599	0.0886634
